# Supplementary material for: An Adaptive Cue Selection Model of Allocentric Spatial Reorientation
Source: J Exp Psychol Hum Percept Perform. 2021 Oct;47(10):1409–29. doi: 10.1037/xhp0000950 (PMC8582329; doi:10.1037/xhp0000950)
Supplement: Supplementary file 1 [file XHP-2020-1681_Supplemental_Materials_xhp0000950.xlsx]

## Sheet: Sheet1
Experiment	ID	Trial Number	Type (0=EW, 1=NS, 2=NSEW)	Target X	Target Y	Response X	Response Y	Age (for the children)
1	adult1	1	2	0	0	0	0
1	adult1	2	2	0	2	0.0301705	1.83567
1	adult1	3	2	2	0	2.03341	0.156286
1	adult1	4	2	-2	0	-2.3431	0.0331543
1	adult1	5	2	0	-2	-0.0351333	-2.07643
1	adult1	6	1	1	0	1.48317	0.864898
1	adult1	7	1	2	0	-1.88398	0.107095
1	adult1	8	0	-2	2	-1.14949	-1.2566
1	adult1	9	1	-2	1	-1.53386	1.66702
1	adult1	10	1	2	1	1.38657	1.44188
1	adult1	11	1	2	-2	2.07664	-2.25548
1	adult1	12	1	-1	0	-0.763759	0.121891
1	adult1	13	1	1	-1	1.35569	-1.26423
1	adult1	14	1	-2	2	-1.8919	0.913974
1	adult1	15	2	-1	0	-1.61357	0.220327
1	adult1	16	2	-2	-2	-2.13367	-2.1699
1	adult1	17	0	0	-1	1.37334	-0.352868
1	adult1	18	1	2	-1	0.723364	-0.713435
1	adult1	19	1	-1	1	-0.851167	1.54597
1	adult1	20	2	0	1	-0.648242	1.23638
1	adult1	21	2	1	-2	0.730079	-1.8247
1	adult1	22	1	1	1	0.482728	0.28782
1	adult1	23	0	2	0	1.95544	0.17833
1	adult1	24	1	0	1	-0.153753	1.36919
1	adult1	25	1	1	-2	0.53171	-1.55734
1	adult1	26	0	-1	0	-1.54643	-0.0237798
1	adult1	27	2	2	-2	1.80969	-1.8425
1	adult1	28	1	-2	-1	-2.34853	-1.14523
1	adult1	29	0	2	2	2.5	1.71161
1	adult1	30	2	1	-1	1.00497	-0.600272
1	adult1	31	0	1	0	1.22828	0.140892
1	adult1	32	0	1	-2	1.12137	-0.555903
1	adult1	33	1	0	2	0.0964133	1.69058
1	adult1	34	0	-2	1	-1.87388	0.75902
1	adult1	35	2	-1	-1	-0.618755	-1.09523
1	adult1	36	2	-2	2	-2.14917	2.19825
1	adult1	37	1	-1	-1	-0.698909	-0.997884
1	adult1	38	1	2	2	1.70572	1.86795
1	adult1	39	1	1	2	-1.1599	1.60541
1	adult1	40	0	-1	2	-0.744209	-1.46455
1	adult1	41	0	2	1	2.23228	0.915023
1	adult1	42	1	0	-2	0.151202	-1.99683
1	adult1	43	1	-2	0	-1.96663	-1.07761
1	adult1	44	1	0	-1	0.0129492	-1.23903
1	adult1	45	1	-1	-2	-1.02689	-2.3522
1	adult1	46	2	-1	2	-1.17466	2.30467
1	adult1	47	2	-2	-1	-1.51364	-0.453058
1	adult1	48	2	1	0	1.37928	0.0427716
1	adult1	49	0	0	1	-0.717318	0.993011
1	adult1	50	1	0	0	0.0624375	0.253284
1	adult1	51	2	2	-1	2.5	1.00444
1	adult1	52	2	-1	-2	-1.14904	-2.23392
1	adult1	53	2	-2	0	-2.18844	0.099718
1	adult1	54	0	1	2	0.486024	1.00418
1	adult1	55	2	1	2	-0.921511	2.38887
1	adult1	56	0	2	-2	2.24316	1.95968
1	adult1	57	0	-1	-2	-1.14375	-2.5
1	adult1	58	2	2	1	2.19033	0.706289
1	adult1	59	0	0	-2	0.83002	-0.720613
1	adult1	60	2	2	2	2.5	2.24784
1	adult1	61	0	-1	-1	-1.60912	-1.24587
1	adult1	62	2	-1	1	-1.30194	0.469029
1	adult1	63	2	1	1	0.514376	0.766892
1	adult1	64	2	0	2	0.100927	1.13508
1	adult1	65	2	2	0	2.22612	0.0322085
1	adult1	66	0	-2	-1	-1.42453	0.941773
1	adult1	67	0	1	1	0.904036	0.862359
1	adult1	68	2	0	-1	-0.584668	-1.08397
1	adult1	69	0	2	-1	1.31412	-1.18285
1	adult1	70	0	-2	0	-2.12558	-0.0536988
1	adult1	71	2	-2	1	-2.24092	1.19873
1	adult1	72	0	0	2	-0.989985	0.79202
1	adult1	73	0	-1	1	-1.41534	0.672356
1	adult1	74	2	0	-2	0.139189	-2.21333
1	adult1	75	1	-2	-2	0.139189	-2.21333
1	adult1	76	1	-1	2	0.832505	2.24609
1	adult1	77	0	-2	-2	-0.864217	-0.75849
1	adult1	78	0	0	0	-0.0717246	0.253435
1	adult1	79	0	1	-1	0.940356	-1.04733
1	adult1	80	2	0	0	-0.0290343	0.0322417
1	adult2	1	2	0	0	-1.32591	-2.5
1	adult2	2	2	0	2	-0.947162	-0.146639
1	adult2	3	2	2	0	-0.34535	1.91742
1	adult2	4	2	-2	0	-1.83001	-0.548875
1	adult2	5	2	0	-2	-0.11653	-2.5
1	adult2	6	2	-1	-2	-2.5	0.133262
1	adult2	7	1	-2	0	-2.5	-0.0745655
1	adult2	8	1	-1	0	1.78569	0.0371896
1	adult2	9	1	-2	1	2.5	-0.00125184
1	adult2	10	2	-1	0	-1.19423	-0.356397
1	adult2	11	2	2	-2	1.98631	-1.51868
1	adult2	12	0	1	1	0.0776655	0.966012
1	adult2	13	2	2	2	2.11137	1.97202
1	adult2	14	1	2	1	-1.4253	1.52489
1	adult2	15	0	1	0	0.789471	1.42729
1	adult2	16	2	0	-1	0.937822	-1.11621
1	adult2	17	0	-2	2	0.761212	1.52141
1	adult2	18	2	-2	1	0.819999	-2.26466
1	adult2	19	0	2	2	2.5	1.41925
1	adult2	20	0	-1	-1	-0.308935	-0.462357
1	adult2	21	2	2	1	1.16766	-1.97205
1	adult2	22	1	2	0	0.608643	0.946389
1	adult2	23	1	0	2	-0.739592	-0.875821
1	adult2	24	1	0	1	0.188215	1.57451
1	adult2	25	0	-1	2	-1.96893	-1.97488
1	adult2	26	2	-2	0	-1.76914	0.294219
1	adult2	27	2	0	1	0.327269	1.35972
1	adult2	28	1	1	2	0.93025	2.31964
1	adult2	29	2	0	2	0.0812159	1.96851
1	adult2	30	2	2	-1	2.5	1.79856
1	adult2	31	2	-1	-1	-1.70432	-1.69736
1	adult2	32	1	-2	-2	-1.48458	-1.38413
1	adult2	33	1	1	0	1.97576	1.68871
1	adult2	34	0	-2	0	-1.46794	0.274577
1	adult2	35	2	-1	2	0.00452576	2.13818
1	adult2	36	0	2	0	2.0172	-0.192566
1	adult2	37	1	0	-2	-0.382684	-1.96549
1	adult2	38	1	1	1	-1.45138	1.39939
1	adult2	39	2	0	0	0.349605	0.249031
1	adult2	40	1	-1	-2	-1.57118	-2.05213
1	adult2	41	1	-1	2	-2.23396	2.5
1	adult2	42	1	1	-2	1.43175	-2.1837
1	adult2	43	1	-2	2	-1.52005	1.63303
1	adult2	44	0	2	-2	2.22494	0.967313
1	adult2	45	0	0	-2	-0.968714	-1.50422
1	adult2	46	1	-1	-1	-1.44845	-1.87045
1	adult2	47	1	2	2	1.38218	1.87673
1	adult2	48	1	-2	-1	-2.33283	0.180353
1	adult2	49	2	-2	-2	-2.44641	-2.5
1	adult2	50	0	0	1	-0.81901	1.50834
1	adult2	51	2	0	-2	0.179714	-2.16472
1	adult2	52	0	0	2	-0.849143	2.13629
1	adult2	53	0	-1	0	-1.5265	-0.297233
1	adult2	54	2	1	2	2.0073	2.5
1	adult2	55	0	1	2	0.536855	2.0387
1	adult2	56	2	-1	1	-2.19028	2.42593
1	adult2	57	0	1	-2	-0.516852	2.5
1	adult2	58	0	-2	-2	-2.01423	-1.68292
1	adult2	59	0	-2	1	-1.79904	0.227664
1	adult2	60	1	-1	1	1.71058	-0.483163
1	adult2	61	0	-1	1	-0.715646	1.51484
1	adult2	62	2	1	-2	1.8765	-1.5101
1	adult2	63	2	1	-1	0.0813664	-0.489205
1	adult2	64	2	2	0	1.94608	0.0124199
1	adult2	65	1	0	0	0.0326779	-1.06007
1	adult2	66	1	1	-1	-0.0645906	-0.623425
1	adult2	67	0	0	0	-0.12615	-0.734966
1	adult2	68	0	2	-1	1.40743	-1.13601
1	adult2	69	2	1	0	-0.217297	-1.1251
1	adult2	70	0	1	-1	0.0720687	-1.97367
1	adult2	71	0	2	1	1.84534	1.13842
1	adult2	72	1	0	-1	0.347468	-1.42777
1	adult2	73	2	-2	2	-2.25897	1.69506
1	adult2	74	1	2	-2	1.8667	-1.35449
1	adult2	75	0	-2	-1	-1.84548	-1.30699
1	adult2	76	0	0	-1	-0.9116	-1.26823
1	adult2	77	2	1	1	0.788779	0.806126
1	adult2	78	2	-2	-1	-0.998276	-0.850635
1	adult2	79	0	-1	-2	-2.31118	-1.19604
1	adult2	80	1	2	-1	1.33001	-1.9888
1	adult3	1	2	0	0	0.349349	0.0907852
1	adult3	2	2	0	2	1.72123	0.189653
1	adult3	3	2	2	0	-0.341307	-1.55618
1	adult3	4	2	-2	0	-1.59952	-0.555248
1	adult3	5	2	0	-2	-2.14299	0.0533118
1	adult3	6	0	-2	-2	0.315518	1.98848
1	adult3	7	0	-1	0	0.968207	-1.78623
1	adult3	8	2	-2	-1	-1.78582	-0.329799
1	adult3	9	0	0	2	0.0800374	-1.65641
1	adult3	10	2	2	0	1.63973	0.85407
1	adult3	11	0	1	-2	1.35259	1.60053
1	adult3	12	2	0	2	-0.321267	1.81521
1	adult3	13	0	-2	1	-1.76427	0.137503
1	adult3	14	1	1	-2	-0.496862	-2.25167
1	adult3	15	1	-2	-1	-0.290652	-1.74654
1	adult3	16	1	2	0	-0.143664	-1.58751
1	adult3	17	2	1	1	1.89222	1.68902
1	adult3	18	0	0	-2	-0.542308	1.16534
1	adult3	19	2	-1	2	-1.14696	2.08194
1	adult3	20	1	-2	2	-1.1264	2.08941
1	adult3	21	0	2	1	1.88499	-0.791555
1	adult3	22	2	1	-1	1.59108	-0.753478
1	adult3	23	1	2	-1	0.603667	-1.61109
1	adult3	24	2	-2	-2	-1.90542	-1.48636
1	adult3	25	0	-1	-1	-1.5768	0.0283372
1	adult3	26	1	-2	1	1.62015	-0.478491
1	adult3	27	2	-2	1	-1.67869	1.71125
1	adult3	28	1	0	-2	-0.0185471	-2.11699
1	adult3	29	2	-1	-1	-0.824014	-0.77326
1	adult3	30	0	1	1	1.06528	-0.20593
1	adult3	31	0	-1	1	-1.86228	0.846329
1	adult3	32	0	2	2	2.08363	-0.982011
1	adult3	33	1	0	1	0.153145	1.12774
1	adult3	34	2	2	1	1.48806	1.60153
1	adult3	35	0	0	0	0.336451	0.130016
1	adult3	36	2	-1	1	-1.47457	1.30419
1	adult3	37	0	0	1	0.817937	0.626736
1	adult3	38	0	1	0	1.23836	0.0543482
1	adult3	39	2	0	0	-0.519526	0.110779
1	adult3	40	0	-2	-1	-2.16468	-0.942503
1	adult3	41	2	2	-1	2.03548	-1.06226
1	adult3	42	1	1	-1	-0.953439	-1.38127
1	adult3	43	2	-1	0	-1.11595	0.106608
1	adult3	44	0	2	-2	2.5	1.2146
1	adult3	45	2	1	2	1.21688	1.72706
1	adult3	46	0	-1	2	-0.87446	1.2114
1	adult3	47	1	1	1	0.453057	-0.424585
1	adult3	48	2	-2	2	-1.72402	1.79885
1	adult3	49	1	-1	2	1.47844	1.70617
1	adult3	50	1	1	0	0.305202	0.141223
1	adult3	51	1	-1	1	0.101335	0.05148
1	adult3	52	1	2	1	-1.54731	1.11629
1	adult3	53	1	-2	-2	0.833468	-1.43385
1	adult3	54	1	-1	-2	-0.561425	-1.61842
1	adult3	55	2	-1	-2	-1.71032	-1.66526
1	adult3	56	1	2	2	-0.596327	-0.624024
1	adult3	57	0	-2	0	-1.78616	-0.0150943
1	adult3	58	0	0	-1	0.30278	1.17999
1	adult3	59	2	0	-2	0.167552	-1.77797
1	adult3	60	0	1	-1	-1.14265	0.0198809
1	adult3	61	1	-1	-1	0.101508	-1.43383
1	adult3	62	2	2	2	1.66488	1.73888
1	adult3	63	1	2	-2	-1.32018	-1.85873
1	adult3	64	0	2	-1	2.00885	1.03068
1	adult3	65	0	1	2	0.701401	1.52613
1	adult3	66	1	-1	0	-0.237986	-0.0795754
1	adult3	67	0	-2	2	-2.10871	-1.4253
1	adult3	68	2	1	-2	1.42793	-2.20732
1	adult3	69	2	1	0	0.941133	0.227362
1	adult3	70	2	2	-2	2.02477	-1.68917
1	adult3	71	2	0	-1	0.49041	-1.69232
1	adult3	72	0	2	0	1.82328	-0.00336148
1	adult3	73	1	1	2	1.08544	2.21101
1	adult3	74	1	0	2	0.092115	1.48136
1	adult3	75	0	-1	-2	-0.229919	-1.34922
1	adult3	76	1	0	0	0.581455	-0.243909
1	adult3	77	1	0	-1	-0.119378	-1.30358
1	adult3	78	1	-2	0	1.56304	-0.555128
1	adult3	79	2	0	1	-0.327468	1.27436
1	adult3	80	2	-2	0	-1.88155	0.0944333
1	adult4	1	2	0	0	0	0
1	adult4	2	2	0	2	-2.5	-0.161226
1	adult4	3	2	2	0	2.5	-0.27626
1	adult4	4	2	-2	0	-2.38612	0.0844747
1	adult4	5	2	0	-2	-0.239414	-2.5
1	adult4	6	2	2	2	1.46793	-1.53055
1	adult4	7	2	0	1	-0.307241	-0.368218
1	adult4	8	0	1	2	2.11791	-2.13903
1	adult4	9	0	-2	-1	-2.2986	-1.49452
1	adult4	10	2	-2	-2	-1.86083	-2.09273
1	adult4	11	2	0	-2	-0.292136	-1.86563
1	adult4	12	2	2	-1	2.5	-1.00781
1	adult4	13	2	-2	0	-2.3777	0.132958
1	adult4	14	2	1	-1	0.78604	1.45945
1	adult4	15	1	1	-2	0.845324	-2.40771
1	adult4	16	0	0	2	0.014017	1.5311
1	adult4	17	2	0	2	-0.740753	2.5
1	adult4	18	0	-1	-1	-1.59467	-0.775074
1	adult4	19	0	2	0	1.66019	0.0855868
1	adult4	20	0	-1	2	-1.79728	1.67651
1	adult4	21	0	-2	0	-1.86195	0.195975
1	adult4	22	2	-1	1	-1.88447	1.93293
1	adult4	23	1	-1	2	-0.829329	2.27266
1	adult4	24	0	1	-2	0.75166	-2.10875
1	adult4	25	1	0	-1	-0.825945	-1.39734
1	adult4	26	2	-1	-1	-0.852378	1.19537
1	adult4	27	1	0	2	-0.133835	1.71961
1	adult4	28	1	0	1	-0.311386	1.16036
1	adult4	29	0	2	-2	1.9228	-1.88513
1	adult4	30	2	-1	2	-1.31774	1.60138
1	adult4	31	0	0	1	-0.532432	2.08015
1	adult4	32	2	1	1	1.83035	-0.0563671
1	adult4	33	0	2	-1	1.93885	-1.43878
1	adult4	34	0	-1	1	-0.965557	-2.39511
1	adult4	35	0	2	2	2.05216	1.86536
1	adult4	36	1	2	1	1.40723	2.02117
1	adult4	37	1	-2	0	-1.22876	-1.31149
1	adult4	38	1	-1	-2	-0.851797	-1.74559
1	adult4	39	2	2	1	1.9154	0.969036
1	adult4	40	1	0	0	-0.180688	-1.06299
1	adult4	41	1	2	-1	0.781224	-0.948106
1	adult4	42	0	-1	-2	0.782081	-1.90632
1	adult4	43	0	-2	2	-1.48682	2.02193
1	adult4	44	1	1	0	1.42467	0.466895
1	adult4	45	0	0	-1	0.422258	-0.708035
1	adult4	46	2	1	2	1.75001	2.35895
1	adult4	47	0	-1	0	-0.846348	0.449702
1	adult4	48	0	0	0	-0.203232	-0.261917
1	adult4	49	2	0	-1	0.0796929	-1.04442
1	adult4	50	1	2	0	1.09951	0.672024
1	adult4	51	1	-1	0	-2.02665	-0.214866
1	adult4	52	2	-2	-1	-1.63176	-1.721
1	adult4	53	1	-1	-1	0.967218	-1.55494
1	adult4	54	1	2	-2	1.56439	-0.867237
1	adult4	55	1	-2	2	-2.04393	1.60768
1	adult4	56	2	2	-2	2.31883	-2.01535
1	adult4	57	2	-2	1	-1.7045	1.04357
1	adult4	58	0	1	0	1.37617	1.26812
1	adult4	59	1	-2	1	2.15804	-1.03814
1	adult4	60	2	2	0	1.10107	0.625402
1	adult4	61	2	1	-2	1.61076	-1.00592
1	adult4	62	1	1	-1	0.619059	-1.09946
1	adult4	63	1	-1	1	-0.555337	-0.556447
1	adult4	64	2	-1	0	-0.837573	0.344331
1	adult4	65	1	1	1	1.08074	1.39208
1	adult4	66	2	0	0	-0.502744	-0.09183
1	adult4	67	2	1	0	1.65534	-0.710779
1	adult4	68	2	-1	-2	-0.768469	-1.12609
1	adult4	69	0	-2	-2	-1.10913	-1.9744
1	adult4	70	1	-2	-2	-1.58649	-1.92865
1	adult4	71	0	2	1	2.20553	-1.55542
1	adult4	72	0	-2	1	1.51873	-2.5
1	adult4	73	0	1	1	-2.01574	-2.15466
1	adult4	74	1	2	2	1.958	0.906502
1	adult4	75	1	0	-2	0.242124	-2.07676
1	adult4	76	1	1	2	1.05439	1.97492
1	adult4	77	0	0	-2	-0.447039	-1.59464
1	adult4	78	1	-2	-1	-1.58647	-1.45569
1	adult4	79	2	-2	2	-2.02175	1.98326
1	adult4	80	0	1	-1	-0.362858	-1.49118
1	adult5	1	2	0	0	0.288984	-2.5
1	adult5	2	2	0	2	-0.0521846	-2.08925
1	adult5	3	2	2	0	-0.00354477	-2.5
1	adult5	4	2	-2	0	-2.20853	-0.555955
1	adult5	5	2	0	-2	2.36288	-0.16754
1	adult5	6	0	-2	1	2.42858	0.0376171
1	adult5	7	0	2	2	0.839864	0.46862
1	adult5	8	0	0	-1	0.320961	-1.59394
1	adult5	9	0	-1	-1	-0.828874	-0.71921
1	adult5	10	0	0	-2	0.0379973	-2.05003
1	adult5	11	1	-1	-1	-0.388506	1.19975
1	adult5	12	0	2	-1	-0.308645	2.5
1	adult5	13	2	-1	0	-0.237937	-2.16255
1	adult5	14	2	2	-1	1.92168	-0.0427529
1	adult5	15	1	-1	1	0.31555	-1.49663
1	adult5	16	2	-2	2	-1.91812	-0.676475
1	adult5	17	0	1	1	1.54531	-0.0480276
1	adult5	18	1	1	-1	-0.261421	-0.233053
1	adult5	19	0	-1	-2	0.0478718	-2.48601
1	adult5	20	2	2	1	-0.982915	1.66638
1	adult5	21	2	0	-1	-0.806627	1.75554
1	adult5	22	2	-2	1	-0.00878557	0.782746
1	adult5	23	1	0	-2	-1.07068	-1.80318
1	adult5	24	1	1	1	-0.546727	0.798742
1	adult5	25	2	0	2	-0.953511	-1.23826
1	adult5	26	2	0	1	0.046125	-1.33954
1	adult5	27	2	1	2	0.591848	1.13812
1	adult5	28	1	2	2	0.875855	1.73705
1	adult5	29	0	2	0	1.20959	0.605931
1	adult5	30	2	1	-1	-0.277916	-1.88983
1	adult5	31	1	-2	2	-2.5	-0.284236
1	adult5	32	0	1	2	1.65959	0.668489
1	adult5	33	1	1	2	1.19257	1.58308
1	adult5	34	1	2	1	1.69175	2.13248
1	adult5	35	0	1	-1	1.32475	-1.97948
1	adult5	36	2	-1	-2	-1.26682	-1.74157
1	adult5	37	2	1	-2	0.853622	-1.81392
1	adult5	38	1	2	-2	1.14377	-1.90512
1	adult5	39	0	-1	0	-0.716205	-0.299552
1	adult5	40	1	-2	-1	-1.4298	-0.788591
1	adult5	41	1	1	-2	0.947326	-1.38973
1	adult5	42	1	0	1	-0.46152	1.04167
1	adult5	43	1	1	0	-0.757719	-0.175202
1	adult5	44	1	2	-1	1.37585	0.419713
1	adult5	45	0	-2	2	-0.966157	1.87323
1	adult5	46	2	-1	1	-1.39649	1.47133
1	adult5	47	0	2	-2	1.20462	-1.93296
1	adult5	48	2	-2	0	-1.87024	0.634543
1	adult5	49	2	2	2	2.03088	1.92915
1	adult5	50	0	-2	0	-2.03174	0.20361
1	adult5	51	2	0	0	-0.456634	-0.0371622
1	adult5	52	1	0	0	-0.311323	0.0853329
1	adult5	53	2	0	-2	-0.114496	-1.15427
1	adult5	54	2	-1	2	-1.04548	1.68264
1	adult5	55	2	2	-2	1.64653	-1.6486
1	adult5	56	0	2	1	1.87747	0.76488
1	adult5	57	1	2	0	-0.966117	0.18397
1	adult5	58	1	-2	-2	2.5	-1.87559
1	adult5	59	0	-2	-2	-1.463	-1.46012
1	adult5	60	1	-1	-2	-1.2044	-2.37692
1	adult5	61	2	2	0	2.16695	0.121011
1	adult5	62	0	1	-2	1.57491	1.28785
1	adult5	63	2	1	1	0.809312	0.529298
1	adult5	64	2	-2	-1	-2.13457	-1.59467
1	adult5	65	2	-2	-2	-1.7434	-1.6142
1	adult5	66	1	-1	0	-0.84785	-0.00307722
1	adult5	67	0	-1	1	0.267359	-0.159481
1	adult5	68	0	0	2	0.32322	1.00208
1	adult5	69	1	0	2	-0.095558	1.54556
1	adult5	70	2	1	0	1.40953	0.12674
1	adult5	71	2	-1	-1	-0.774979	-1.09038
1	adult5	72	0	1	0	0.889377	1.69218
1	adult5	73	1	-2	1	-0.907094	1.18137
1	adult5	74	1	0	-1	0.00294904	-0.0545457
1	adult5	75	0	0	0	0.147793	-0.126527
1	adult5	76	0	-1	2	-1.19424	-1.50281
1	adult5	77	0	0	1	-0.564547	1.15642
1	adult5	78	1	-2	0	1.33301	-0.135358
1	adult5	79	1	-1	2	-1.10286	1.68722
1	adult5	80	0	-2	-1	-1.96529	1.22022
1	adult6	1	2	0	0	-0.755552	-0.580857
1	adult6	2	2	0	2	0.0905227	1.66426
1	adult6	3	2	2	0	1.91976	-0.132233
1	adult6	4	2	-2	0	-1.77584	-0.175022
1	adult6	5	2	0	-2	0.0937105	-2.02036
1	adult6	6	2	-1	0	-1.44945	-1.15607
1	adult6	7	0	-1	1	-0.612699	-0.0468788
1	adult6	8	1	2	0	-1.45371	0.163756
1	adult6	9	0	-2	-2	-1.62457	-1.42077
1	adult6	10	0	0	1	-0.586151	-0.0535121
1	adult6	11	0	0	0	-0.230933	0.0232406
1	adult6	12	1	2	1	1.20561	0.817359
1	adult6	13	2	2	2	2.06056	2.07141
1	adult6	14	2	-2	0	-1.98581	-0.307916
1	adult6	15	1	0	0	0.0539943	0.408926
1	adult6	16	1	-2	2	-1.37619	2.12137
1	adult6	17	2	-2	-2	-2.12878	-1.63097
1	adult6	18	2	-1	2	-1.28531	2.47963
1	adult6	19	2	1	1	1.31713	1.13095
1	adult6	20	1	0	1	-0.0902012	0.96916
1	adult6	21	0	-1	0	-1.19567	0.105634
1	adult6	22	0	2	-2	2.30226	-1.63497
1	adult6	23	2	1	0	1.20902	-0.80408
1	adult6	24	2	0	-2	0.0893692	-2.27615
1	adult6	25	0	2	0	2.08488	-0.0793091
1	adult6	26	2	0	-1	0.162921	-1.07371
1	adult6	27	2	2	-2	1.98394	-1.89991
1	adult6	28	1	0	2	-0.301882	2.02683
1	adult6	29	1	2	-2	1.64761	-1.32697
1	adult6	30	2	0	2	-0.0150247	2.18138
1	adult6	31	1	0	-1	0.140595	-0.804441
1	adult6	32	2	1	-1	1.7033	-1.5584
1	adult6	33	1	-2	1	-2.21416	0.984979
1	adult6	34	1	-1	0	-1.03877	1.2808
1	adult6	35	1	1	2	1.19224	1.91953
1	adult6	36	1	-2	-1	-1.50103	-1.40042
1	adult6	37	0	0	-2	-0.311112	-1.99344
1	adult6	38	0	1	-2	0.991261	-1.80608
1	adult6	39	0	-1	-1	-1.67506	-1.42474
1	adult6	40	0	1	2	1.79989	1.40044
1	adult6	41	1	-1	1	-1.04411	0.705385
1	adult6	42	2	0	1	0.0269721	1.57928
1	adult6	43	0	-2	-1	-2.27527	-0.708572
1	adult6	44	0	0	2	1.47717	-1.9937
1	adult6	45	0	-1	-2	-1.19477	-2.5
1	adult6	46	2	-1	1	-0.946659	1.12685
1	adult6	47	2	2	1	0.966086	0.874776
1	adult6	48	0	1	1	1.45989	1.13314
1	adult6	49	2	-2	2	-1.98773	1.917
1	adult6	50	1	2	-1	1.6644	-1.07438
1	adult6	51	1	-2	0	-1.97263	-0.418527
1	adult6	52	1	1	1	1.00426	0.932655
1	adult6	53	1	2	2	1.94592	2.5
1	adult6	54	2	0	0	-0.0867516	-0.149717
1	adult6	55	1	1	-2	1.01895	-2.04821
1	adult6	56	0	1	0	1.68167	-0.106999
1	adult6	57	2	2	0	1.93909	-0.106119
1	adult6	58	2	-1	-1	-1.27167	-1.00294
1	adult6	59	0	2	1	2.12219	1.37228
1	adult6	60	0	0	-1	-0.012495	-1.00861
1	adult6	61	2	1	-2	1.12564	-1.86666
1	adult6	62	1	-1	-2	-1.25588	-2.17261
1	adult6	63	1	0	-2	0.221493	-1.87847
1	adult6	64	1	-2	-2	-1.30426	-2.06521
1	adult6	65	1	-1	-1	-0.822934	-1.04672
1	adult6	66	0	-2	1	-1.44299	0.887138
1	adult6	67	1	1	-1	1.20176	-1.51107
1	adult6	68	2	-1	-2	-1.5255	-2.10262
1	adult6	69	2	-2	1	-1.90903	1.30679
1	adult6	70	1	-1	2	-0.635215	1.48443
1	adult6	71	0	2	2	0.993025	1.70805
1	adult6	72	2	1	2	1.51326	2.32727
1	adult6	73	0	-2	0	-2.11812	0.0201626
1	adult6	74	1	1	0	0.941482	-0.730335
1	adult6	75	2	2	-1	1.47257	-1.66026
1	adult6	76	0	2	-1	1.606	-1.30694
1	adult6	77	0	1	-1	1.60019	-0.723803
1	adult6	78	2	-2	-1	-1.76643	-1.06922
1	adult6	79	0	-2	2	-1.90941	1.78895
1	adult6	80	0	-1	2	-1.3562	1.95646
1	adult7	1	2	0	0	0	0
1	adult7	2	2	0	2	0.286759	0.105654
1	adult7	3	2	2	0	1.94561	-0.0564683
1	adult7	4	2	-2	0	-1.40098	-0.10825
1	adult7	5	2	0	-2	-0.0409948	-1.9894
1	adult7	6	1	-1	1	-0.814202	1.41216
1	adult7	7	0	2	-2	2.2438	-1.79006
1	adult7	8	2	2	2	1.41982	1.17613
1	adult7	9	2	0	2	-0.0871524	2.1442
1	adult7	10	2	1	-2	0.852488	-2.07941
1	adult7	11	2	2	1	2.46972	0.826233
1	adult7	12	2	-1	2	-1.3646	1.45577
1	adult7	13	1	-2	-1	-1.52763	-1.0368
1	adult7	14	1	-2	-2	-2.18078	-1.42193
1	adult7	15	2	0	1	-0.704433	0.969258
1	adult7	16	2	1	1	0.955981	0.613411
1	adult7	17	0	-1	-2	-0.750812	-1.71327
1	adult7	18	2	1	2	1.52187	1.84583
1	adult7	19	0	-2	-1	-1.78337	-1.15667
1	adult7	20	0	0	0	0.393806	-0.157694
1	adult7	21	2	-2	0	-1.91578	-0.0127234
1	adult7	22	0	1	-2	0.5716	-2.05496
1	adult7	23	0	2	2	1.37165	1.645
1	adult7	24	2	-1	-2	-1.41897	-2.04653
1	adult7	25	0	1	-1	0.859955	-0.884694
1	adult7	26	0	-1	1	-0.519506	0.643705
1	adult7	27	0	-2	2	-1.18385	1.78636
1	adult7	28	2	-2	2	-1.67403	1.9494
1	adult7	29	0	-1	2	-1.67403	1.9494
1	adult7	30	1	2	-2	2.23037	-2.48885
1	adult7	31	1	1	0	1.34117	0.441429
1	adult7	32	1	-2	2	-2.07911	1.93258
1	adult7	33	1	-1	2	-1.19881	1.44483
1	adult7	34	0	-1	-1	-1.00414	-1.06271
1	adult7	35	1	-1	0	-0.982565	0.198629
1	adult7	36	2	1	0	0.762715	0.0911216
1	adult7	37	1	0	-2	-0.0152338	-1.08771
1	adult7	38	2	-1	0	-0.855537	0.224998
1	adult7	39	0	2	-1	2.43014	-1.45017
1	adult7	40	0	0	-2	0.0400816	-1.63121
1	adult7	41	0	1	0	0.23696	-0.954852
1	adult7	42	2	-2	-2	-1.61106	-1.64659
1	adult7	43	1	-2	0	-2.27113	-0.0591259
1	adult7	44	0	1	2	1.3241	1.60914
1	adult7	45	1	-1	-2	-1.03509	-1.3687
1	adult7	46	2	-2	1	-1.77205	0.781456
1	adult7	47	1	2	1	1.86221	1.09856
1	adult7	48	1	0	2	-0.104588	1.51855
1	adult7	49	2	2	-2	1.92915	-2.22196
1	adult7	50	1	1	1	0.934377	0.363886
1	adult7	51	1	2	0	1.76473	0.546993
1	adult7	52	1	0	-1	0.0116091	-0.811397
1	adult7	53	0	-2	-2	-2.47001	-2.20619
1	adult7	54	2	1	-1	1.30318	-1.97921
1	adult7	55	1	1	-2	1.59288	-1.90615
1	adult7	56	2	0	0	-0.0555681	0.102633
1	adult7	57	0	0	2	0.20203	1.49725
1	adult7	58	2	-1	-1	-1.44443	-0.626526
1	adult7	59	1	-2	1	-2.18158	0.137294
1	adult7	60	0	0	-1	0.136811	-0.904835
1	adult7	61	2	2	0	1.5814	0.058739
1	adult7	62	0	2	1	2.09006	0.729824
1	adult7	63	1	-1	-1	-0.732685	-0.980331
1	adult7	64	2	-2	-1	-1.89222	-1.03505
1	adult7	65	1	0	0	0.541692	0.141998
1	adult7	66	1	2	-1	1.76866	-1.24207
1	adult7	67	0	-2	0	-0.937664	-0.282772
1	adult7	68	0	1	1	0.591617	0.79242
1	adult7	69	1	1	-1	1.07275	-1.54051
1	adult7	70	2	-1	1	-0.599871	1.45327
1	adult7	71	1	0	1	0.0805491	0.950343
1	adult7	72	1	2	2	2.32582	1.84414
1	adult7	73	1	1	2	1.07283	1.89242
1	adult7	74	0	0	1	0.43643	1.39411
1	adult7	75	2	2	-1	1.97612	-1.21636
1	adult7	76	0	-1	0	-1.03019	0.000312068
1	adult7	77	2	0	-2	-0.108417	-1.83682
1	adult7	78	0	2	0	1.62228	-0.116592
1	adult7	79	0	-2	1	-2.10918	1.60787
1	adult7	80	2	0	-1	-0.0215862	-0.616461
1	adult8	1	2	0	0	0	0
1	adult8	2	2	0	2	0.169063	0.0160354
1	adult8	3	2	2	0	-1.98293	-0.201297
1	adult8	4	2	-2	0	-1.90789	-0.155755
1	adult8	5	2	0	-2	-0.0619599	-1.82954
1	adult8	6	0	-2	0	-1.7295	-0.193927
1	adult8	7	2	-2	1	-2.01529	1.36104
1	adult8	8	1	-1	1	-1.44878	1.65107
1	adult8	9	2	1	1	1.12891	0.775737
1	adult8	10	0	-2	-2	-1.43935	-0.915779
1	adult8	11	2	0	-2	-0.147509	-1.39248
1	adult8	12	2	1	-2	0.975585	-1.92389
1	adult8	13	0	2	1	1.92624	0.80568
1	adult8	14	0	0	1	0.282764	0.990706
1	adult8	15	2	0	0	0.227836	0.0827271
1	adult8	16	1	1	-2	0.834253	-1.45036
1	adult8	17	0	0	-1	0.269328	-0.563429
1	adult8	18	1	-2	2	-1.96297	1.32046
1	adult8	19	0	2	0	0.944579	0.225237
1	adult8	20	0	-2	1	-1.95898	0.735483
1	adult8	21	0	1	-2	1.62793	-1.27923
1	adult8	22	1	2	0	1.45579	0.248558
1	adult8	23	1	1	-1	1.15684	-1.23537
1	adult8	24	2	-1	2	-1.00317	1.94932
1	adult8	25	1	-2	1	-1.8805	1.49383
1	adult8	26	2	1	2	1.13326	2.45766
1	adult8	27	0	2	-1	1.98577	-1.31186
1	adult8	28	1	-1	-1	-0.880577	-1.62514
1	adult8	29	0	-2	2	-1.6883	2.12602
1	adult8	30	0	1	1	0.957247	0.988152
1	adult8	31	1	1	1	0.591148	1.22628
1	adult8	32	2	2	2	1.49908	1.46925
1	adult8	33	0	-1	1	-0.603317	0.413813
1	adult8	34	2	-1	1	-1.33015	1.78292
1	adult8	35	1	0	-1	-0.0685624	-1.12251
1	adult8	36	1	-2	-2	-1.77421	-1.14986
1	adult8	37	0	-1	-1	-1.29417	-0.921785
1	adult8	38	1	2	-2	2.03008	-1.6845
1	adult8	39	0	-1	-2	-1.06957	-2.5
1	adult8	40	0	-1	0	-1.18302	0.0519678
1	adult8	41	2	-1	-2	-0.399474	-1.08414
1	adult8	42	2	-1	0	-0.721185	-0.104534
1	adult8	43	0	0	-2	0.329362	-1.40765
1	adult8	44	2	-1	-1	-1.11126	-1.08364
1	adult8	45	2	0	-1	-0.0511675	-0.483983
1	adult8	46	0	-1	2	-1.19397	1.98268
1	adult8	47	1	2	2	2.0186	1.49556
1	adult8	48	2	-2	-2	-1.55486	-1.6846
1	adult8	49	2	0	1	0.115685	0.726786
1	adult8	50	1	1	0	0.849743	0.0268685
1	adult8	51	2	-2	0	-1.76432	-0.078222
1	adult8	52	1	-2	0	-1.7645	0.314037
1	adult8	53	1	1	2	1.33868	1.6635
1	adult8	54	2	0	2	-0.353734	1.1328
1	adult8	55	2	-2	-1	-1.77458	-0.86512
1	adult8	56	1	-1	0	-0.712607	0.552454
1	adult8	57	0	1	0	0.963206	-0.319573
1	adult8	58	2	1	-1	1.08736	-1.40403
1	adult8	59	2	-2	2	-1.26982	1.84375
1	adult8	60	1	-1	-2	-1.07574	-1.60731
1	adult8	61	2	1	0	0.822654	-0.129331
1	adult8	62	0	1	2	1.42292	1.68615
1	adult8	63	1	0	0	0.196993	-0.302089
1	adult8	64	1	0	2	-0.0412017	1.08965
1	adult8	65	0	-2	-1	-1.21608	-1.1573
1	adult8	66	1	2	-1	1.92921	-1.29085
1	adult8	67	1	2	1	2.26668	1.53154
1	adult8	68	1	-2	-1	-1.77902	-1.04536
1	adult8	69	2	2	0	0.752749	-1.5983
1	adult8	70	1	0	1	-0.630857	1.21774
1	adult8	71	0	1	-1	1.08431	-1.0526
1	adult8	72	2	2	-2	1.4829	-1.50078
1	adult8	73	2	2	-1	2.12516	-0.923262
1	adult8	74	0	0	2	-1.04035	1.64108
1	adult8	75	0	0	0	0.045951	0.106015
1	adult8	76	1	-1	2	-1.06694	1.60536
1	adult8	77	0	2	-2	2.02962	-1.05864
1	adult8	78	1	0	-2	0.320983	-1.34967
1	adult8	79	0	2	2	2.05937	2.04959
1	adult8	80	2	2	1	1.79351	0.813579
1	adult9	1	2	0	0	0	0
1	adult9	2	2	0	2	0.033288	2.17672
1	adult9	3	2	2	0	2.10611	0.205346
1	adult9	4	2	-2	0	-2.18553	0.0530758
1	adult9	5	2	0	-2	-0.107262	-2.31629
1	adult9	6	1	0	2	-0.150367	2.00415
1	adult9	7	0	0	-2	0.0147085	-1.33246
1	adult9	8	1	2	2	1.50086	2.04906
1	adult9	9	0	2	2	1.53684	2.25577
1	adult9	10	2	1	0	1.06647	0.0963475
1	adult9	11	2	0	-2	0.0249194	-2.00047
1	adult9	12	2	0	1	0.0974525	0.599271
1	adult9	13	1	-1	2	-1.31798	1.86862
1	adult9	14	1	0	1	0.0384256	0.904395
1	adult9	15	0	2	-1	2.16843	-0.985075
1	adult9	16	2	-2	0	-1.93894	0.00648538
1	adult9	17	2	-1	-2	-1.06863	-2.24817
1	adult9	18	1	0	0	-0.502128	-0.203356
1	adult9	19	0	-1	1	-0.78751	1.09892
1	adult9	20	0	0	2	0.0618875	1.5928
1	adult9	21	2	1	2	1.15558	1.79792
1	adult9	22	0	1	1	0.848604	1.18398
1	adult9	23	0	0	0	-0.278103	-0.00213331
1	adult9	24	0	1	-2	0.875467	-2.42721
1	adult9	25	0	-1	-1	-1.22664	-1.22639
1	adult9	26	2	1	-1	0.981009	-0.959269
1	adult9	27	2	1	-2	1.05627	-1.71529
1	adult9	28	2	-1	2	-0.943489	1.99515
1	adult9	29	0	-1	0	-0.707919	0.0300164
1	adult9	30	0	2	1	1.78095	0.912679
1	adult9	31	1	1	-1	1.12676	-1.29205
1	adult9	32	1	1	0	0.623651	-0.225766
1	adult9	33	0	-2	1	-2.14691	1.25943
1	adult9	34	0	2	-2	2.39312	-1.6312
1	adult9	35	0	-1	2	-1.73864	1.8241
1	adult9	36	2	2	-2	1.66799	-2.04568
1	adult9	37	2	-1	0	-0.840631	0.0208249
1	adult9	38	0	0	1	0.309614	0.804173
1	adult9	39	1	1	2	1.27656	2.05797
1	adult9	40	1	0	-2	0.0369405	-1.94789
1	adult9	41	0	-1	-2	-0.701177	-2.33665
1	adult9	42	2	-1	-1	-1.17511	-0.9879
1	adult9	43	0	1	-1	1.21556	-1.29544
1	adult9	44	2	2	1	1.61717	1.093
1	adult9	45	1	-2	2	-1.85408	1.91552
1	adult9	46	2	-2	-2	-1.9875	-2.30079
1	adult9	47	1	2	-2	2.00615	-1.737
1	adult9	48	1	0	-1	-0.0759106	-0.487401
1	adult9	49	1	-2	1	-1.39786	0.868445
1	adult9	50	0	0	-1	0.0481718	-1.0506
1	adult9	51	2	-2	-1	-2.13009	-1.20382
1	adult9	52	0	-2	-1	-2.13009	-1.20382
1	adult9	53	2	2	-1	1.70067	-1.22003
1	adult9	54	1	-2	-1	-2.18673	-0.938585
1	adult9	55	2	0	-1	0.0103162	-0.723839
1	adult9	56	0	1	2	0.64607	2.00577
1	adult9	57	2	-2	1	-1.66285	1.09154
1	adult9	58	1	1	-2	1.07225	-2.03335
1	adult9	59	1	-1	-1	-0.691541	-0.760618
1	adult9	60	1	-1	1	-0.634376	1.05717
1	adult9	61	1	2	-1	1.79117	-0.502819
1	adult9	62	2	2	2	1.92387	1.81191
1	adult9	63	2	-1	1	-0.948806	0.89993
1	adult9	64	1	1	1	0.999218	0.71487
1	adult9	65	2	1	1	1.22461	1.18792
1	adult9	66	2	0	0	0.105099	0.104885
1	adult9	67	2	2	0	1.98565	-0.0467887
1	adult9	68	1	-2	0	-1.96304	-0.0735861
1	adult9	69	1	-2	-2	-1.94418	-1.51656
1	adult9	70	1	-1	0	-1.3848	-0.13249
1	adult9	71	0	-2	0	-1.95442	0.121865
1	adult9	72	0	-2	2	-1.72332	1.59617
1	adult9	73	1	2	1	1.67981	0.782072
1	adult9	74	2	-2	2	-1.72435	1.67244
1	adult9	75	2	0	2	0.073607	1.8493
1	adult9	76	0	2	0	1.83948	-0.111416
1	adult9	77	1	-1	-2	-1.02283	-1.8268
1	adult9	78	0	1	0	1.01536	-0.0464848
1	adult9	79	0	-2	-2	-1.33679	-1.79538
1	adult9	80	1	2	0	1.14045	-0.0369204
1	adult10	1	2	0	0	-0.0304003	-0.0199935
1	adult10	2	2	0	2	2.00238	0.0972176
1	adult10	3	2	2	0	-1.80825	-0.134694
1	adult10	4	2	-2	0	-2.11099	0.0402091
1	adult10	5	2	0	-2	-0.110236	-2.11247
1	adult10	6	1	2	0	1.14929	0.387719
1	adult10	7	0	1	-1	-0.895314	1.25131
1	adult10	8	2	0	-2	0.362556	-2.05108
1	adult10	9	2	-1	1	-1.27139	1.12325
1	adult10	10	0	-2	2	-1.4308	1.51122
1	adult10	11	0	1	1	1.11832	0.871218
1	adult10	12	2	-1	-2	-1.33852	-2.30357
1	adult10	13	1	-2	-2	-2.19442	-2.11808
1	adult10	14	2	0	0	0.5384	0.419602
1	adult10	15	0	2	2	1.70537	2.02453
1	adult10	16	0	-1	-1	-0.522765	-0.792296
1	adult10	17	2	-1	2	-1.66289	1.88458
1	adult10	18	0	-1	2	-0.976022	1.37645
1	adult10	19	2	-2	1	-1.94775	1.6018
1	adult10	20	0	-2	0	-1.93087	0.00822701
1	adult10	21	2	2	2	2.21448	2.10065
1	adult10	22	0	-2	-2	-1.46081	-1.61789
1	adult10	23	1	-2	-1	-2.0469	-1.36971
1	adult10	24	2	2	0	1.79547	-0.124479
1	adult10	25	1	0	0	0.0966883	0.324196
1	adult10	26	0	-2	1	-1.78291	1.14125
1	adult10	27	1	2	-1	0.967099	-0.582705
1	adult10	28	1	-1	2	-1.26216	2.06676
1	adult10	29	0	0	-2	0.103106	-1.74016
1	adult10	30	2	-1	-1	-0.995123	-0.764156
1	adult10	31	1	0	1	0.241098	0.722502
1	adult10	32	1	2	2	1.10623	1.11798
1	adult10	33	0	2	-2	2.21766	-1.97778
1	adult10	34	2	1	0	0.977913	0.131961
1	adult10	35	0	1	0	1.17493	0.0578137
1	adult10	36	2	-2	0	-1.73955	0.10837
1	adult10	37	2	-1	0	-0.94117	0.153831
1	adult10	38	1	2	1	2.35886	1.15821
1	adult10	39	0	0	0	-0.0421254	0.0548886
1	adult10	40	1	-1	0	-0.829125	0.0904534
1	adult10	41	0	0	-1	0.010622	-1.11464
1	adult10	42	2	1	2	1.24796	2.48053
1	adult10	43	0	-1	0	-0.905126	-0.200418
1	adult10	44	0	1	-2	0.883951	-1.35958
1	adult10	45	1	-2	2	-2.06701	1.4788
1	adult10	46	1	1	-2	1.4271	-1.92416
1	adult10	47	0	2	-1	1.74897	-1.2443
1	adult10	48	1	-1	1	-1.23876	0.981771
1	adult10	49	2	-2	-1	-2.17552	-1.51264
1	adult10	50	1	-2	0	-1.04458	0.671282
1	adult10	51	2	2	-2	2.02238	-1.96835
1	adult10	52	2	0	-1	-0.0470548	-0.776319
1	adult10	53	0	-2	-1	-1.86689	-0.86773
1	adult10	54	1	1	0	1.03195	0.272137
1	adult10	55	2	-2	-2	-2.19533	-2.04809
1	adult10	56	0	2	0	1.73846	0.0110582
1	adult10	57	0	2	1	1.95387	1.32471
1	adult10	58	1	-1	-1	-1.44299	-1.31419
1	adult10	59	1	-1	-2	-1.37758	-1.26815
1	adult10	60	0	1	2	0.579367	0.878447
1	adult10	61	0	0	2	0.414427	1.62235
1	adult10	62	1	1	-1	0.899315	-0.792975
1	adult10	63	2	2	-1	2.22214	-1.44656
1	adult10	64	1	0	-1	0.136071	-0.817542
1	adult10	65	1	1	2	1.26756	1.73952
1	adult10	66	2	-2	2	-2.19411	2.29967
1	adult10	67	1	-2	1	-1.12497	0.196212
1	adult10	68	2	0	1	-0.182301	0.81865
1	adult10	69	1	2	-2	1.87099	-1.56337
1	adult10	70	0	-1	1	-0.815354	1.04453
1	adult10	71	2	1	1	1.07845	0.719427
1	adult10	72	2	2	1	1.93852	1.11313
1	adult10	73	1	1	1	1.13904	0.662205
1	adult10	74	1	0	2	-0.126351	1.46696
1	adult10	75	2	0	2	0.00739903	1.94775
1	adult10	76	1	0	-2	0.0462414	-1.70608
1	adult10	77	2	1	-1	0.552597	-0.752629
1	adult10	78	0	0	1	0.0852289	1.27486
1	adult10	79	0	-1	-2	-1.47364	-2.5
1	adult10	80	2	1	-2	1.09298	-2.17826
1	adult11	1	2	0	0	0.335582	-0.198827
1	adult11	2	2	0	2	-2.03252	0.0479897
1	adult11	3	2	2	0	1.64998	-0.107204
1	adult11	4	2	-2	0	-1.54234	0.0444449
1	adult11	5	2	0	-2	0.0393257	-1.6781
1	adult11	6	2	-2	0	-1.387	-0.225956
1	adult11	7	0	2	1	2.5	1.48228
1	adult11	8	0	0	0	0.387359	-0.832685
1	adult11	9	2	2	-1	1.65756	-1.54848
1	adult11	10	2	0	-1	0.0700987	-0.667256
1	adult11	11	2	0	-2	0.0428996	-1.32713
1	adult11	12	0	0	-2	0.218911	2.10631
1	adult11	13	2	2	1	-1.64179	1.76394
1	adult11	14	0	-1	2	0.724448	2.24785
1	adult11	15	0	-2	-1	-1.67546	1.5361
1	adult11	16	0	2	0	-1.15221	-0.356387
1	adult11	17	2	0	1	0.552219	0.932064
1	adult11	18	2	2	2	-1.86685	2.05673
1	adult11	19	0	-2	2	-1.81981	1.80325
1	adult11	20	1	2	2	1.34284	1.69735
1	adult11	21	2	-1	0	-0.815548	-0.228163
1	adult11	22	1	1	0	-0.656768	-0.711105
1	adult11	23	1	-1	2	-0.16688	1.34055
1	adult11	24	1	2	1	-1.50267	-1.64969
1	adult11	25	1	0	1	0.171308	1.3027
1	adult11	26	2	-1	2	-1.1224	1.16916
1	adult11	27	1	1	-2	1.14504	-1.87505
1	adult11	28	0	0	-1	-0.49298	-0.908428
1	adult11	29	0	-2	-2	-2.19867	-2.13681
1	adult11	30	0	1	-1	0.703169	-0.0904822
1	adult11	31	0	-1	-2	-0.378776	1.45862
1	adult11	32	0	2	-1	1.39936	-1.66659
1	adult11	33	1	-1	-1	-1.06696	-0.741841
1	adult11	34	1	-2	0	-1.64581	-0.0090085
1	adult11	35	1	-2	2	-1.80212	0.613872
1	adult11	36	1	-2	-1	-1.65206	-0.3539
1	adult11	37	1	1	1	0.946945	-0.12146
1	adult11	38	1	-2	-2	-1.8516	-1.09797
1	adult11	39	2	-1	-1	-1.35141	-0.775563
1	adult11	40	1	2	-1	1.44062	-0.56886
1	adult11	41	2	1	-2	1.44189	-1.47264
1	adult11	42	2	1	1	0.497534	0.917297
1	adult11	43	2	1	-1	0.818016	-0.5492
1	adult11	44	2	2	0	1.54684	0.390443
1	adult11	45	2	-1	-2	-0.767961	-1.23769
1	adult11	46	0	0	1	0.395621	0.940325
1	adult11	47	0	-1	1	-0.629649	0.948932
1	adult11	48	2	-2	2	-1.31074	1.58991
1	adult11	49	0	1	2	0.364589	-1.02084
1	adult11	50	0	-1	-1	-1.13464	-1.71177
1	adult11	51	1	-1	1	-1.47024	0.922129
1	adult11	52	1	-2	1	-1.94999	0.907378
1	adult11	53	0	2	2	1.45533	1.60807
1	adult11	54	2	2	-2	1.40087	-1.64238
1	adult11	55	1	0	-2	-0.0481553	-1.65599
1	adult11	56	1	1	-1	0.37655	-0.987804
1	adult11	57	2	1	2	1.15359	1.26132
1	adult11	58	2	-1	1	-1.03228	1.27976
1	adult11	59	2	1	0	1.40234	-0.451336
1	adult11	60	1	-1	0	-0.93222	0.731459
1	adult11	61	1	1	2	0.926641	1.17627
1	adult11	62	0	1	-2	1.93646	-2.33898
1	adult11	63	1	2	-2	1.88776	-1.88303
1	adult11	64	0	-1	0	-0.771315	-0.526611
1	adult11	65	0	0	2	0.466628	0.388675
1	adult11	66	2	-2	-2	-1.79119	-1.69292
1	adult11	67	1	0	2	-0.191816	1.74181
1	adult11	68	0	1	0	1.41947	0.00804654
1	adult11	69	2	0	0	-0.137965	0.0967819
1	adult11	70	0	-2	0	-1.99354	-0.111302
1	adult11	71	0	-2	1	-1.88791	0.921557
1	adult11	72	2	-2	-1	-1.565	-1.31234
1	adult11	73	1	-1	-2	-1.53107	-1.1098
1	adult11	74	1	2	0	1.71602	0.0135154
1	adult11	75	0	1	1	1.59855	1.36141
1	adult11	76	0	2	-2	1.47617	-1.86672
1	adult11	77	1	0	0	-0.22463	-0.524038
1	adult11	78	2	0	2	0.281208	1.11886
1	adult11	79	2	-2	1	-1.58939	1.36145
1	adult11	80	1	0	-1	-0.231024	-1.18796
1	adult12	1	2	0	0	-0.318151	0.341827
1	adult12	2	2	0	2	0.02656	2.17686
1	adult12	3	2	2	0	1.83871	0.195242
1	adult12	4	2	-2	0	-2.10199	-0.168607
1	adult12	5	2	0	-2	-0.288037	-1.78102
1	adult12	6	0	-2	1	-1.67497	-0.198777
1	adult12	7	1	-2	-1	-1.65689	-1.15
1	adult12	8	2	0	-1	0.120531	-1.1575
1	adult12	9	0	2	0	1.70022	0.0140279
1	adult12	10	1	1	0	0.651852	-0.189738
1	adult12	11	1	2	2	1.36924	0.916301
1	adult12	12	2	-1	1	-0.658864	0.638551
1	adult12	13	1	-1	1	-1.25591	1.16145
1	adult12	14	2	1	1	0.862558	1.1986
1	adult12	15	2	-1	0	-0.700767	0.63613
1	adult12	16	2	2	-1	2.15109	-1.03454
1	adult12	17	0	-2	0	-1.70802	-0.0590878
1	adult12	18	1	0	0	0.251798	0.221468
1	adult12	19	0	1	2	1.64988	1.33937
1	adult12	20	2	-1	-1	-1.10692	-1.27648
1	adult12	21	2	2	1	1.72248	1.59805
1	adult12	22	2	0	1	-0.744169	0.834918
1	adult12	23	0	-1	1	-1.01133	0.883817
1	adult12	24	1	-1	0	-1.23188	-0.453455
1	adult12	25	1	0	1	0.102451	0.747204
1	adult12	26	2	1	-2	1.19676	-2.03951
1	adult12	27	0	0	2	0.838312	1.65111
1	adult12	28	2	-2	0	-1.87222	-0.0504001
1	adult12	29	1	-2	2	-1.37904	2.00634
1	adult12	30	1	0	2	-0.0760712	1.56529
1	adult12	31	1	1	-2	0.550124	-1.56823
1	adult12	32	1	1	-1	0.81741	-1.04142
1	adult12	33	0	-1	-1	-0.770574	-0.697059
1	adult12	34	1	-1	2	-0.891639	1.89562
1	adult12	35	0	0	-2	0.32925	-2.15108
1	adult12	36	0	0	0	-0.115027	0.00125553
1	adult12	37	1	-2	-2	1.12068	-1.88442
1	adult12	38	0	-2	-2	-2.15237	-2.23716
1	adult12	39	0	-2	2	-2.20783	2.06381
1	adult12	40	1	0	-1	0.0750009	-0.810575
1	adult12	41	0	2	2	2.1366	1.55937
1	adult12	42	0	-2	-1	-2.10637	-1.56244
1	adult12	43	0	2	1	2.25635	1.45735
1	adult12	44	2	-2	-1	-2.10991	-1.28588
1	adult12	45	2	2	-2	1.61279	-1.759
1	adult12	46	1	2	-2	1.64403	-1.50401
1	adult12	47	0	-1	2	-1.34703	1.4746
1	adult12	48	0	2	-1	1.94623	1.13258
1	adult12	49	0	-1	-2	-1.63061	-1.45262
1	adult12	50	2	2	0	1.8044	0.0348247
1	adult12	51	2	1	2	0.770124	2.03248
1	adult12	52	2	0	-2	-0.167941	-1.81305
1	adult12	53	1	1	1	0.94814	0.833587
1	adult12	54	0	1	-1	1.19506	-0.829217
1	adult12	55	1	2	0	1.55831	-0.106098
1	adult12	56	1	-1	-1	-1.07066	-0.654758
1	adult12	57	1	-2	0	-1.98619	-0.428954
1	adult12	58	1	0	-2	-0.0994442	-1.62321
1	adult12	59	0	0	1	0.539227	1.29971
1	adult12	60	0	-1	0	-1.30816	0.164067
1	adult12	61	2	1	-1	1.65598	-1.45154
1	adult12	62	1	2	1	1.5704	1.21354
1	adult12	63	1	2	-1	2.2013	-0.607767
1	adult12	64	1	-2	1	-1.23202	1.47391
1	adult12	65	1	1	2	0.825189	1.51755
1	adult12	66	2	-1	-2	-1.23384	-2.00347
1	adult12	67	0	1	0	1.29847	-0.072685
1	adult12	68	0	0	-1	1.1379	-0.726208
1	adult12	69	0	1	-2	1.10141	1.60176
1	adult12	70	0	1	1	0.897221	0.889008
1	adult12	71	2	-2	1	-1.85116	1.19425
1	adult12	72	0	2	-2	1.18436	-1.31454
1	adult12	73	2	-2	-2	-1.37639	-1.43662
1	adult12	74	2	0	2	-0.0111793	1.40824
1	adult12	75	1	-1	-2	-0.770811	-1.33956
1	adult12	76	2	0	0	0.105241	-0.156553
1	adult12	77	2	-2	2	-1.87623	1.51524
1	adult12	78	2	2	2	1.74003	1.79735
1	adult12	79	2	-1	2	-1.13256	1.52378
1	adult12	80	2	1	0	1.28453	-0.0292523
1	child1	1	2	0	0	0.0391925	-0.0808176	5.68663
1	child1	2	2	0	2	-0.0246863	-2.40475	5.68663
1	child1	3	2	2	0	2.27945	-0.171293	5.68663
1	child1	4	2	-2	0	-0.398071	2.5	5.68663
1	child1	5	2	0	-2	0.0530475	-2.5	5.68663
1	child1	6	2	-2	-1	-2.5	0.11488	5.68663
1	child1	7	2	-1	0	0.577296	0.749841	5.68663
1	child1	8	0	0	-2	-1.19788	-1.0542	5.68663
1	child1	9	1	1	0	-0.401481	0.375942	5.68663
1	child1	10	2	0	-2	-1.92068	-0.37911	5.68663
1	child1	11	0	0	0	-0.240254	0.895329	5.68663
1	child1	12	2	2	1	2.02276	0.474158	5.68663
1	child1	13	2	0	0	0.0961637	-1.3458	5.68663
1	child1	14	2	0	2	0.139631	2.5	5.68663
1	child1	15	0	-1	0	0.134092	-0.386925	5.68663
1	child1	16	0	-2	-1	-0.438599	-1.51085	5.68663
1	child1	17	1	-1	0	0.82333	0.290957	5.68663
1	child1	18	1	-2	-1	2.19289	0.432588	5.68663
1	child1	19	2	1	-1	-0.286406	1.82467	5.68663
1	child1	20	1	2	1	0.222606	1.11093	5.68663
1	child1	21	0	0	2	-1.61078	-1.58179	5.68663
1	child1	22	1	0	-2	-0.517328	-1.39206	5.68663
1	child1	23	1	0	0	0.775784	0.188924	5.68663
1	child1	24	0	1	-1	0.192203	0.0889029	5.68663
1	child1	25	1	-1	1	1.42338	0.480996	5.68663
1	child1	26	1	1	-1	-1.10704	-0.381895	5.68663
1	child1	27	0	2	1	1.21111	-1.72329	5.68663
1	child1	28	2	-1	1	1.01276	1.06743	5.68663
1	child1	29	2	1	0	-0.629186	1.09982	5.68663
1	child1	30	1	0	2	-0.324542	1.4767	5.68663
1	child1	31	0	1	0	2.13954	0.416431	5.68663
1	child1	32	0	-1	1	0.0920427	-0.0858869	5.68663
1	child2	1	2	0	0	0.385977	2.5	5.49772
1	child2	2	2	0	2	0.515701	0.620823	5.49772
1	child2	3	2	2	0	2.5	0.890145	5.49772
1	child2	4	2	-2	0	-2.5	-0.724163	5.49772
1	child2	5	2	0	-2	-1.19686	-2.5	5.49772
1	child2	6	2	-1	1	-0.68575	2.5	5.49772
1	child2	7	2	0	-2	0.967618	-2.5	5.49772
1	child2	8	2	0	0	0.353709	0.0822145	5.49772
1	child2	9	1	0	2	-0.0734424	2.5	5.49772
1	child2	10	2	0	2	-0.134268	2.1301	5.49772
1	child2	11	0	0	-2	0.0517334	-0.0455086	5.49772
1	child2	12	2	1	0	0.495805	-0.167174	5.49772
1	child2	13	0	-1	0	-2.5	-0.122127	5.49772
1	child2	14	2	2	1	2.35814	0.815372	5.49772
1	child2	15	1	1	0	0.989991	1.15544	5.49772
1	child2	16	2	-2	-1	-2.5	2.5	5.49772
1	child2	17	1	0	0	-0.876137	1.5537	5.49772
1	child2	18	0	1	-1	2.5	1.34292	5.49772
1	child2	19	1	0	-2	1.05651	-2.43313	5.49772
1	child2	20	0	1	0	0.146979	0.0268025	5.49772
1	child2	21	2	-1	0	-1.75285	-0.589945	5.49772
1	child2	22	1	1	-1	-0.958051	0.406491	5.49772
1	child2	23	1	-1	1	-0.926242	-2.13614	5.49772
1	child2	24	1	-2	-1	-0.16381	2.5	5.49772
1	child2	25	0	0	2	2.5	0.310465	5.49772
1	child2	26	1	2	1	-2.5	2.5	5.49772
1	child2	27	0	2	1	-2.5	-0.0737932	5.49772
1	child2	28	0	0	0	-0.709148	-0.523368	5.49772
1	child2	29	0	-2	-1	-2.46515	-0.606743	5.49772
1	child2	30	1	-1	0	-0.555379	-0.491254	5.49772
1	child2	31	0	-1	1	2.5	-2.5	5.49772
1	child2	32	2	1	-1	1.9492	-0.466836	5.49772
1	child3	1	2	0	0	0.0573351	0.119489	6.08089
1	child3	2	2	0	2	-0.450244	-1.67468	6.08089
1	child3	3	2	2	0	1.82111	0.255888	6.08089
1	child3	4	2	-2	0	-1.66869	-0.540361	6.08089
1	child3	5	2	0	-2	-0.323728	-1.75411	6.08089
1	child3	6	2	-1	0	-1.70335	-0.761211	6.08089
1	child3	7	0	-1	0	-2.44751	0.282989	6.08089
1	child3	8	2	1	-1	0.733234	0.00616603	6.08089
1	child3	9	0	2	1	2.5	1.09919	6.08089
1	child3	10	0	1	-1	-0.743163	1.27951	6.08089
1	child3	11	2	0	-2	-0.244777	-1.71557	6.08089
1	child3	12	0	0	2	-0.871643	0.608815	6.08089
1	child3	13	0	1	0	0.876339	0.428161	6.08089
1	child3	14	2	-2	-1	-2.5	-1.10292	6.08089
1	child3	15	0	0	0	1.00726	0.099573	6.08089
1	child3	16	2	0	0	-1.92032	0.554553	6.08089
1	child3	17	0	-1	1	1.63907	0.841579	6.08089
1	child3	18	1	0	-2	-0.223839	-1.9525	6.08089
1	child3	19	1	2	1	-0.365467	0.9087	6.08089
1	child3	20	1	1	-1	-0.329164	-1.63079	6.08089
1	child3	21	0	0	-2	-2.5	-1.47445	6.08089
1	child3	22	1	0	0	-0.711905	-1.8847	6.08089
1	child3	23	1	0	2	-0.0975965	-1.20019	6.08089
1	child3	24	2	0	2	-0.186326	-2.07057	6.08089
1	child3	25	1	-2	-1	2.5	-0.887616	6.08089
1	child3	26	2	2	1	2.5	1.55861	6.08089
1	child3	27	1	1	0	0.942152	0.529502	6.08089
1	child3	28	0	-2	-1	-1.67329	0.128578	6.08089
1	child3	29	1	-1	0	0.301593	0.619286	6.08089
1	child3	30	1	-1	1	1.9355	1.77645	6.08089
1	child3	31	2	1	0	1.32521	0.712183	6.08089
1	child3	32	2	-1	1	-1.57624	-0.777587	6.08089
1	child4	1	2	0	0	2.5	-2.5	5.55248
1	child4	2	2	0	2	2.2181	-0.691036	5.55248
1	child4	3	2	2	0	-0.0753118	-2.39781	5.55248
1	child4	4	2	-2	0	-1.78576	-0.249294	5.55248
1	child4	5	2	0	-2	1.36277	-2.03403	5.55248
1	child4	6	2	0	2	0.589764	2.28251	5.55248
1	child4	7	2	0	-2	2.37504	0.925383	5.55248
1	child4	8	1	-1	1	-0.150554	-1.52495	5.55248
1	child4	9	1	0	2	-2.5	-0.562103	5.55248
1	child4	10	2	1	-1	-1.12777	-1.81297	5.55248
1	child4	11	2	1	0	-1.13607	0.111305	5.55248
1	child4	12	1	-2	-1	0.397489	-2.23396	5.55248
1	child4	13	0	0	2	2.5	-0.100163	5.55248
1	child4	14	1	1	-1	-0.0982219	-1.30114	5.55248
1	child4	15	1	1	0	0.213003	0.600884	5.55248
1	child4	16	0	-2	-1	1.38671	1.54418	5.55248
1	child4	17	1	2	1	-2.09401	-0.383714	5.55248
1	child4	18	0	-1	0	-0.418434	-0.628148	5.55248
1	child4	19	0	1	0	-0.0487528	1.07047	5.55248
1	child4	20	0	0	0	-0.0487528	1.07047	5.55248
1	child4	21	1	-1	0	0.121873	1.87282	5.55248
1	child4	22	0	1	-1	-0.671039	0.283296	5.55248
1	child4	23	2	-1	1	0.367658	1.85766	5.55248
1	child4	24	0	0	-2	2.5	-2.49974	5.55248
1	child4	25	1	0	0	1.04248	-0.879349	5.55248
1	child4	26	1	0	-2	0.338651	-1.66047	5.55248
1	child4	27	2	0	0	-0.288046	-0.130942	5.55248
1	child4	28	2	-1	0	0.797087	-0.300331	5.55248
1	child4	29	0	-1	1	2.5	0.235717	5.55248
1	child4	30	2	2	1	-1.0236	1.80786	5.55248
1	child4	31	0	2	1	1.56262	6.92636e-05	5.55248
1	child4	32	2	-2	-1	-1.86427	0.197172	5.55248
1	child5	1	2	0	0	0	0	6.31635
1	child5	2	2	0	2	0	0	6.31635
1	child5	3	2	2	0	0.177939	1.9703	6.31635
1	child5	4	2	-2	0	-0.182201	2.05709	6.31635
1	child5	5	2	0	-2	-1.99759	-0.038944	6.31635
1	child5	6	1	0	2	-0.121165	-2.12789	6.31635
1	child5	7	0	2	1	-0.631735	2.5	6.31635
1	child5	8	2	0	0	0.430405	-0.295101	6.31635
1	child5	9	2	-1	0	-1.68118	0.301461	6.31635
1	child5	10	0	0	0	-0.557247	0.131189	6.31635
1	child5	11	0	-1	1	0.830719	0.914693	6.31635
1	child5	12	2	1	0	-0.582009	-0.124683	6.31635
1	child5	13	1	-1	0	1.0107	-1.28143	6.31635
1	child5	14	1	2	1	-2.5	1.89665	6.31635
1	child5	15	2	0	2	-0.502611	1.33226	6.31635
1	child5	16	1	-2	-1	2.5	1.48965	6.31635
1	child5	17	0	0	2	1.60374	0.0818155	6.31635
1	child5	18	1	0	0	0.769129	-0.199303	6.31635
1	child5	19	0	-2	-1	0.429223	-0.381446	6.31635
1	child5	20	1	1	0	-0.403725	-0.924344	6.31635
1	child5	21	2	2	1	2.08644	-1.12489	6.31635
1	child5	22	0	1	0	1.67672	0.129234	6.31635
1	child5	23	0	-1	0	2.18006	0.388602	6.31635
1	child5	24	2	0	-2	1.24012	-2.18505	6.31635
1	child5	25	2	-2	-1	-1.65457	-0.0113943	6.31635
1	child5	26	1	-1	1	0.455751	1.18773	6.31635
1	child5	27	0	1	-1	0.118561	0.540603	6.31635
1	child5	28	1	1	-1	0.00968964	1.77976	6.31635
1	child5	29	0	0	-2	-0.356484	0.285544	6.31635
1	child5	30	2	-1	1	0.0104931	1.87395	6.31635
1	child5	31	2	1	-1	1.30372	0.493756	6.31635
1	child5	32	1	0	-2	0.185547	-1.27834	6.31635
1	child6	1	2	0	0	-0.210536	1.92474	6.66407
1	child6	2	2	0	2	2.26547	-0.0202402	6.66407
1	child6	3	2	2	0	2.5	-0.00462577	6.66407
1	child6	4	2	-2	0	-2.5	-0.194119	6.66407
1	child6	5	2	0	-2	-0.263919	-2.46727	6.66407
1	child6	6	1	0	0	-0.0928665	-0.415198	6.66407
1	child6	7	2	0	2	0.359342	2.20616	6.66407
1	child6	8	1	0	-2	-0.208203	-2.5	6.66407
1	child6	9	1	1	-1	-0.0692303	-0.0708962	6.66407
1	child6	10	0	1	-1	1.0103	-0.496923	6.66407
1	child6	11	0	-1	1	-0.561721	-0.5349	6.66407
1	child6	12	2	1	-1	-0.419276	-1.14732	6.66407
1	child6	13	2	1	0	0.492591	0.230158	6.66407
1	child6	14	1	2	1	-2.5	-0.107834	6.66407
1	child6	15	0	0	2	-0.173189	0.600103	6.66407
1	child6	16	2	-1	1	-0.61379	-0.193444	6.66407
1	child6	17	1	-1	1	-0.310682	0.428302	6.66407
1	child6	18	0	0	0	-0.310682	0.428302	6.66407
1	child6	19	2	-2	-1	0.105865	0.167622	6.66407
1	child6	20	0	1	0	0.105865	0.167622	6.66407
1	child6	21	2	0	-2	0.105865	0.167622	6.66407
1	child6	22	1	-2	-1	0.917205	0.546042	6.66407
1	child6	23	2	-1	0	0.546938	-1.27059	6.66407
1	child6	24	0	-2	-1	-0.813897	0.437063	6.66407
1	child6	25	0	0	-2	2.5	2.5	6.66407
1	child6	26	2	2	1	2.29458	1.05501	6.66407
1	child6	27	2	0	0	-0.08067	-0.000734394	6.66407
1	child6	28	0	2	1	-0.423383	0.0672278	6.66407
1	child6	29	1	1	0	-1.92631	0.230202	6.66407
1	child6	30	0	-1	0	-1.33667	-0.0297161	6.66407
1	child6	31	1	-1	0	1.48751	0.184985	6.66407
1	child6	32	1	0	2	1.12425	-0.0247291	6.66407
1	child7	1	2	0	0	-2.5	0.440927	6.02613
1	child7	2	2	0	2	-2.16486	-0.797234	6.02613
1	child7	3	2	2	0	-0.0722418	1.22815	6.02613
1	child7	4	2	-2	0	2.45381	1.77595	6.02613
1	child7	5	2	0	-2	-1.30743	-1.43249	6.02613
1	child7	6	2	-1	0	2.5	-2.5	6.02613
1	child7	7	0	-1	0	0.778538	0.657964	6.02613
1	child7	8	2	0	2	1.65795	0.997567	6.02613
1	child7	9	0	0	-2	-1.3481	-2.5	6.02613
1	child7	10	2	2	1	1.8594	-1.55307	6.02613
1	child7	11	0	0	0	-0.294709	0.657156	6.02613
1	child7	12	1	-2	-1	0.582205	-1.2504	6.02613
1	child7	13	1	0	0	0.668405	1.21809	6.02613
1	child7	14	0	2	1	-1.82016	2.10317	6.02613
1	child7	15	0	-2	-1	1.55069	-0.224826	6.02613
1	child7	16	1	2	1	-1.11026	-1.31394	6.02613
1	child7	17	1	1	-1	-1.20468	1.18992	6.02613
1	child7	18	0	1	0	-0.526039	-0.0669755	6.02613
1	child7	19	2	1	0	0.94423	1.99436	6.02613
1	child7	20	2	1	-1	-1.06511	1.02904	6.02613
1	child7	21	0	1	-1	0.0182159	-0.884834	6.02613
1	child7	22	1	0	-2	0.421713	-1.52802	6.02613
1	child7	23	2	0	0	1.22896	-1.3797	6.02613
1	child7	24	0	0	2	1.04654	0.835547	6.02613
1	child7	25	1	1	0	-1.17695	0.662471	6.02613
1	child7	26	2	-2	-1	-0.00150635	-0.217884	6.02613
1	child7	27	1	0	2	1.11085	1.2254	6.02613
1	child7	28	1	-1	1	0.593719	-1.41899	6.02613
1	child7	29	2	-1	1	-1.39615	0.250921	6.02613
1	child7	30	0	-1	1	-0.860663	-1.3443	6.02613
1	child7	31	1	-1	0	0.559399	0.637354	6.02613
1	child7	32	2	0	-2	0.980126	-0.477682	6.02613
1	child8	1	2	0	0	-0.0159199	-0.0792465	6.81739
1	child8	2	2	0	2	-0.0746408	-2.5	6.81739
1	child8	3	2	2	0	2.5	-0.304722	6.81739
1	child8	4	2	-2	0	-2.5	-0.054084	6.81739
1	child8	5	2	0	-2	-0.0892861	-2.10557	6.81739
1	child8	6	1	-2	-1	2.5	1.2248	6.81739
1	child8	7	0	1	-1	0.378156	0.423369	6.81739
1	child8	8	1	2	1	0.548364	0.363915	6.81739
1	child8	9	1	0	2	0.439814	-2.27824	6.81739
1	child8	10	1	0	-2	0.6413	-2.5	6.81739
1	child8	11	1	-1	0	0.714413	-2.5	6.81739
1	child8	12	0	1	0	0.425327	0.0726325	6.81739
1	child8	13	2	-2	-1	1.85239	-2.09038	6.81739
1	child8	14	1	0	0	1.29593	-0.510844	6.81739
1	child8	15	0	-1	0	-2.0048	-0.0861695	6.81739
1	child8	16	2	0	2	-2.5	2.5	6.81739
1	child8	17	0	0	2	-2.19014	0.120092	6.81739
1	child8	18	2	0	0	-0.220356	0.257718	6.81739
1	child8	19	0	0	0	-0.201127	1.2453	6.81739
1	child8	20	0	-1	1	0.669532	-1.62513	6.81739
1	child8	21	2	-1	0	0.321649	-0.070436	6.81739
1	child8	22	2	1	0	0.957919	-0.536384	6.81739
1	child8	23	2	-1	1	-0.901728	1.15029	6.81739
1	child8	24	1	1	0	0.156705	2.5	6.81739
1	child8	25	2	0	-2	-0.921362	-0.901721	6.81739
1	child8	26	1	-1	1	0.293848	1.61839	6.81739
1	child8	27	0	2	1	1.32465	0.339787	6.81739
1	child8	28	0	0	-2	-0.208476	-0.115392	6.81739
1	child8	29	2	2	1	1.03452	1.44179	6.81739
1	child8	30	2	1	-1	0.678814	-0.329985	6.81739
1	child8	31	1	1	-1	0.66105	0.889723	6.81739
1	child8	32	0	-2	-1	-1.44075	0.952558	6.81739
1	child9	1	2	0	0	0.0459702	0.0924537	7.31843
1	child9	2	2	0	2	-2.13322	-0.0746788	7.31843
1	child9	3	2	2	0	-0.31095	-2.32359	7.31843
1	child9	4	2	-2	0	-1.89623	-0.205396	7.31843
1	child9	5	2	0	-2	0.0683273	-2.17872	7.31843
1	child9	6	2	-2	-1	-1.08911	-0.765484	7.31843
1	child9	7	2	1	-1	0.719823	0.341801	7.31843
1	child9	8	0	2	1	0.862868	0.495581	7.31843
1	child9	9	1	0	-2	0.110285	-1.75273	7.31843
1	child9	10	0	0	-2	-0.105191	2.03968	7.31843
1	child9	11	1	1	-1	-0.0697569	-0.980854	7.31843
1	child9	12	0	-1	0	-0.0211246	1.18448	7.31843
1	child9	13	1	-1	0	-1.28612	-0.302073	7.31843
1	child9	14	0	-2	-1	0.207293	-2.5	7.31843
1	child9	15	2	1	0	2.37476	-2.40599	7.31843
1	child9	16	2	0	2	0.811692	1.71316	7.31843
1	child9	17	1	-2	-1	2.41655	-0.687963	7.31843
1	child9	18	0	-1	1	-0.442984	-0.733777	7.31843
1	child9	19	1	-1	1	0.446313	0.164665	7.31843
1	child9	20	0	0	0	-0.0488897	-2.5	7.31843
1	child9	21	0	0	2	0.472873	1.46654	7.31843
1	child9	22	0	1	-1	-0.8873	-2.5	7.31843
1	child9	23	2	-1	0	-0.568585	-0.355793	7.31843
1	child9	24	0	1	0	0.968097	0.231669	7.31843
1	child9	25	1	1	0	-0.159793	0.743345	7.31843
1	child9	26	1	0	0	0.109658	0.56222	7.31843
1	child9	27	2	0	0	-0.117205	0.0682725	7.31843
1	child9	28	1	2	1	-1.88702	-0.420637	7.31843
1	child9	29	1	0	2	-0.651254	0.550565	7.31843
1	child9	30	2	2	1	1.67705	1.39071	7.31843
1	child9	31	2	0	-2	-1.75296	1.95142	7.31843
1	child9	32	2	-1	1	2.42117	2.45954	7.31843
1	child10	1	2	0	0	0.534766	0.306714	6.57371
1	child10	2	2	0	2	-0.277679	0.722217	6.57371
1	child10	3	2	2	0	0.175572	-1.98326	6.57371
1	child10	4	2	-2	0	-2.10371	0.00356468	6.57371
1	child10	5	2	0	-2	0.742857	-2.42228	6.57371
1	child10	6	0	0	2	2.5	-0.251952	6.57371
1	child10	7	2	-2	-1	1.51533	1.99519	6.57371
1	child10	8	2	2	1	0.984164	-2.1919	6.57371
1	child10	9	0	-1	0	-2.37598	0.439158	6.57371
1	child10	10	1	-1	0	-0.279316	-1.3457	6.57371
1	child10	11	2	0	-2	0.51488	-2.07623	6.57371
1	child10	12	1	-2	-1	-1.62103	-1.44422	6.57371
1	child10	13	1	0	0	1.39924	-0.290356	6.57371
1	child10	14	0	0	-2	-0.845446	-0.833863	6.57371
1	child10	15	0	1	-1	1.42503	1.32138	6.57371
1	child10	16	0	-2	-1	-2.13631	0.182064	6.57371
1	child10	17	2	0	0	0.723207	1.68879	6.57371
1	child10	18	1	1	-1	1.46359	-1.45064	6.57371
1	child10	19	2	0	2	1.71435	1.33594	6.57371
1	child10	20	0	2	1	1.80236	-0.980732	6.57371
1	child10	21	0	0	0	0.000433686	0.900673	6.57371
1	child10	22	1	0	2	1.42442	0.914188	6.57371
1	child10	23	1	2	1	-0.509402	-1.46119	6.57371
1	child10	24	1	-1	1	0.526478	2.18859	6.57371
1	child10	25	2	-1	1	-1.11888	-1.33224	6.57371
1	child10	26	2	-1	0	0.892446	-1.57294	6.57371
1	child10	27	0	1	0	-2.0298	1.52844	6.57371
1	child10	28	1	0	-2	-1.20224	-2.06174	6.57371
1	child10	29	1	1	0	0.879125	-1.94227	6.57371
1	child10	30	0	-1	1	-1.82124	-0.224315	6.57371
1	child10	31	2	1	0	0.645078	-1.90699	6.57371
1	child10	32	2	1	-1	-1.73996	0.285951	6.57371
1	child11	1	2	0	0	0.0105638	-0.416726	5.42927
1	child11	2	2	0	2	2.47566	-0.105704	5.42927
1	child11	3	2	2	0	-1.32157	0.0555193	5.42927
1	child11	4	2	-2	0	-1.11431	-1.32655	5.42927
1	child11	5	2	0	-2	-2.5	-0.45247	5.42927
1	child11	6	1	-1	1	-2.5	2.37622	5.42927
1	child11	7	1	0	2	-0.708908	-0.895132	5.42927
1	child11	8	0	1	0	-1.22923	1.96743	5.42927
1	child11	9	1	1	-1	-2.5	-2.13092	5.42927
1	child11	10	2	0	2	-0.452412	-0.382411	5.42927
1	child11	11	0	0	-2	2.5	2.5	5.42927
1	child11	12	0	0	0	1.31979	-0.234001	5.42927
1	child11	13	1	-2	-1	2.5	2.13286	5.42927
1	child11	14	2	0	0	2.26659	-1.51727	5.42927
1	child11	15	1	0	-2	2.26659	-1.51727	5.42927
1	child11	16	1	-1	0	2.2811	-0.00975109	5.42927
1	child11	17	0	-1	1	2.5	-2.03298	5.42927
1	child11	18	0	-2	-1	-1.04663	-2.5	5.42927
1	child11	19	0	2	1	0.400889	-2.5	5.42927
1	child11	20	0	0	2	-2.5	1.43429	5.42927
1	child11	21	2	0	-2	-2.49801	-0.142658	5.42927
1	child11	22	2	2	1	0.137735	-1.42925	5.42927
1	child11	23	2	-2	-1	0.137735	-1.42925	5.42927
1	child11	24	1	0	0	1.31087	-0.95903	5.42927
1	child11	25	2	1	0	2.5	-2.5	5.42927
1	child11	26	2	-1	0	-0.59522	1.27909	5.42927
1	child11	27	2	1	-1	-1.83401	-1.32346	5.42927
1	child11	28	2	-1	1	1.01699	-1.36816	5.42927
1	child11	29	1	1	0	0.835615	-0.764034	5.42927
1	child11	30	1	2	1	-0.686939	-0.817254	5.42927
1	child11	31	0	-1	0	-1.7206	-1.66649	5.42927
1	child12	1	2	0	0	-0.324069	-0.0115515	6.4067
1	child12	2	2	0	2	-2.09051	0.0354145	6.4067
1	child12	3	2	2	0	2.5	0.190628	6.4067
1	child12	4	2	-2	0	-1.94643	-0.0371627	6.4067
1	child12	5	2	0	-2	-1.94643	-0.0371627	6.4067
1	child12	6	1	1	0	0.0893664	-0.803591	6.4067
1	child12	7	1	-1	0	0.054588	-0.653324	6.4067
1	child12	8	0	1	0	1.79027	0.100528	6.4067
1	child12	9	2	0	2	-0.719657	2.5	6.4067
1	child12	10	2	1	0	0.326725	-0.506759	6.4067
1	child12	11	1	1	-1	-0.195261	0.742574	6.4067
1	child12	12	1	-1	1	0.875187	-0.398118	6.4067
1	child12	13	0	-1	0	-0.938587	-0.847937	6.4067
1	child12	14	0	0	2	1.21556	0.208459	6.4067
1	child12	15	1	-2	-1	2.28727	-1.46878	6.4067
1	child12	16	2	0	0	0.171031	-0.880769	6.4067
1	child12	17	0	1	-1	-0.817674	0.0469343	6.4067
1	child12	18	2	1	-1	1.50783	0.556108	6.4067
1	child12	19	2	-1	0	-0.83743	-0.292834	6.4067
1	child12	20	0	0	0	0.551516	-0.0388424	6.4067
1	child12	21	0	-1	1	-1.16403	0.236312	6.4067
1	child12	22	1	0	-2	-0.568457	-0.863108	6.4067
1	child12	23	0	0	-2	-1.17651	0.968064	6.4067
1	child12	24	2	2	1	1.75683	0.754157	6.4067
1	child12	25	1	0	2	-0.176391	1.59866	6.4067
1	child12	26	1	2	1	-0.292359	-1.32135	6.4067
1	child12	27	0	-2	-1	-1.23957	0.458864	6.4067
1	child12	28	0	2	1	1.81921	0.576851	6.4067
1	child12	29	2	0	-2	0.826392	-0.863444	6.4067
1	child12	30	2	-1	1	-0.119671	1.02041	6.4067
1	child12	31	1	0	0	-0.790908	0.777425	6.4067
1	child12	32	2	-2	-1	-1.87981	-1.37683	6.4067
1	child13	1	2	0	0	0	0	5.53057
1	child13	2	2	0	2	-1.54068	-2.5	5.53057
1	child13	3	2	2	0	-1.54068	-2.5	5.53057
1	child13	4	2	-2	0	-2.5	-1.47873	5.53057
1	child13	5	2	0	-2	-2.5	-1.66639	5.53057
1	child13	6	2	-1	1	0.0614618	-0.955626	5.53057
1	child13	7	0	2	1	0.556485	-2.5	5.53057
1	child13	8	0	-2	-1	1.90733	-1.31	5.53057
1	child13	9	1	1	0	0.0873428	1.70184	5.53057
1	child13	10	1	2	1	-0.247852	-2.03641	5.53057
1	child13	11	2	0	0	-0.283053	1.51276	5.53057
1	child13	12	2	1	0	1.98359	0.909589	5.53057
1	child13	13	1	-1	1	-0.0361761	1.14804	5.53057
1	child13	14	1	0	0	0.208467	-0.0839484	5.53057
1	child13	15	1	0	-2	-0.012506	-0.981102	5.53057
1	child13	16	0	1	0	1.64079	-0.200332	5.53057
1	child13	17	2	0	2	0.344477	1.31153	5.53057
1	child13	18	2	-1	0	0.0710897	0.425631	5.53057
1	child13	19	0	1	-1	2.5	-2.5	5.53057
1	child13	20	0	-1	0	-1.08584	-0.769639	5.53057
1	child13	21	2	1	-1	0.513429	0.267267	5.53057
1	child13	22	1	-2	-1	-2.5	-2.07529	5.53057
1	child13	23	0	0	-2	0.940246	-0.539079	5.53057
1	child13	24	0	0	2	0.917465	0.116387	5.53057
1	child13	25	2	0	-2	0.000576509	-2.15536	5.53057
1	child13	26	1	0	2	0.202978	2.5	5.53057
1	child13	27	1	-1	0	-0.0499115	-1.93259	5.53057
1	child13	28	0	-1	1	-2.19878	-0.172379	5.53057
1	child13	29	1	1	-1	0.434732	-0.570923	5.53057
1	child13	30	0	0	0	0.678604	-1.35447	5.53057
1	child13	31	2	-2	-1	-2.5	0.000923264	5.53057
1	child13	32	2	2	1	2.38874	-0.848167	5.53057
1	child14	1	2	0	0	0.0522528	-0.186908	5.27868
1	child14	2	2	0	2	2.5	0.288517	5.27868
1	child14	3	2	2	0	-2.5	0.282308	5.27868
1	child14	4	2	-2	0	-2.5	-0.478799	5.27868
1	child14	5	2	0	-2	-0.22373	-2.16487	5.27868
1	child14	6	0	-2	-1	2.04608	-0.0367892	5.27868
1	child14	7	2	-2	-1	1.34388	-2.5	5.27868
1	child14	8	1	2	1	0.703511	0.656497	5.27868
1	child14	9	0	1	-1	0.198058	-2.5	5.27868
1	child14	10	0	-1	1	1.52308	-0.242619	5.27868
1	child14	11	1	-1	1	2.5	-0.115617	5.27868
1	child14	12	1	1	-1	-0.0910978	-1.5974	5.27868
1	child14	13	0	0	2	1.74708	-1.76414	5.27868
1	child14	14	0	1	0	1.74708	-1.76414	5.27868
1	child14	15	2	1	-1	-0.768061	-0.146791	5.27868
1	child14	16	1	-2	-1	1.23637	-1.03998	5.27868
1	child14	17	2	2	1	1.52396	-1.61735	5.27868
1	child14	18	2	1	0	0.106684	1.53118	5.27868
1	child14	19	1	0	-2	-0.092074	2.5	5.27868
1	child14	20	2	-1	1	-2.5	2.5	5.27868
1	child14	21	0	0	-2	1.57281	2.00475	5.27868
1	child14	22	0	-1	0	-2.5	1.7013	5.27868
1	child14	23	1	-1	0	-0.369733	-1.58467	5.27868
1	child14	24	0	2	1	0.49779	-2.387	5.27868
1	child14	25	1	1	0	-0.199311	-0.510236	5.27868
1	child14	26	2	0	-2	-0.0786994	-2.35916	5.27868
1	child14	27	2	-1	0	-2.2759	0.430725	5.27868
1	child14	28	2	0	2	-0.0674061	2.2566	5.27868
1	child14	29	1	0	0	0.0896169	-0.573396	5.27868
1	child14	30	1	0	2	-0.171312	2.5	5.27868
1	child14	31	0	0	0	-0.682926	0.19613	5.27868
1	child14	32	2	0	0	-0.543774	-0.482589	5.27868
1	child15	1	2	0	0	0.420951	0.597867	5.03501
1	child15	2	2	0	2	-0.294794	-2.40641	5.03501
1	child15	3	2	2	0	2.5	-0.0825758	5.03501
1	child15	4	2	-2	0	-2.5	0.547436	5.03501
1	child15	5	2	0	-2	0.197077	-2.5	5.03501
1	child15	6	0	0	-2	-0.216626	2.33228	5.03501
1	child15	7	2	-1	1	1.08085	0.890013	5.03501
1	child15	8	1	2	1	1.4518	1.60492	5.03501
1	child15	9	1	1	0	-2.5	1.64985	5.03501
1	child15	10	2	0	2	0.252507	0.198744	5.03501
1	child15	11	0	-1	1	-1.40814	2.5	5.03501
1	child15	12	0	2	1	0.797784	2.42697	5.03501
1	child15	13	1	0	2	-0.0556926	2.21473	5.03501
1	child15	14	0	0	0	-1.61513	0.756203	5.03501
1	child15	15	1	-1	1	-0.515241	1.88166	5.03501
1	child15	16	1	0	-2	-0.375069	-1.89741	5.03501
1	child15	17	2	1	0	1.82507	0.658137	5.03501
1	child15	18	2	-2	-1	-1.34563	-0.221109	5.03501
1	child15	19	2	2	1	0.00502814	-1.53394	5.03501
1	child15	20	0	0	2	0.583627	0.684464	5.03501
1	child15	21	2	1	-1	0.449989	-2.35684	5.03501
1	child15	22	2	0	0	-0.249018	-0.460954	5.03501
1	child15	23	1	0	0	-0.6612	-1.06738	5.03501
1	child15	24	0	-2	-1	-2.29814	0.00755525	5.03501
1	child15	25	2	-1	0	0.952615	0.475664	5.03501
1	child15	26	2	0	-2	-0.243641	-2.2211	5.03501
1	child15	27	1	1	-1	-0.305671	-0.182074	5.03501
1	child15	28	1	-1	0	0.0570833	0.80511	5.03501
1	child15	29	0	1	0	1.35146	-0.358693	5.03501
1	child15	30	1	-2	-1	0.0314225	0.436243	5.03501
1	child15	31	0	-1	0	-1.49799	-0.265323	5.03501
1	child15	32	0	1	-1	1.44346	-0.726985	5.03501
1	child16	1	2	0	0	-0.269884	0.234816	5.89471
1	child16	2	2	0	2	-0.786288	1.50471	5.89471
1	child16	3	2	2	0	0.017072	-1.76291	5.89471
1	child16	4	2	-2	0	-2.14634	-0.0640311	5.89471
1	child16	5	2	0	-2	-0.338907	-2.21674	5.89471
1	child16	6	0	0	0	0.20586	-1.48718	5.89471
1	child16	7	1	-1	1	0.886495	0.125529	5.89471
1	child16	8	0	1	0	0.205241	1.1033	5.89471
1	child16	9	2	-1	0	0.201453	-1.01942	5.89471
1	child16	10	1	0	2	-0.04867	1.98442	5.89471
1	child16	11	0	2	1	1.83712	0.112205	5.89471
1	child16	12	1	1	0	-0.0762869	0.205527	5.89471
1	child16	13	0	1	-1	0.645932	0.856535	5.89471
1	child16	14	0	0	-2	0.846485	-0.42686	5.89471
1	child16	15	2	1	0	1.3377	0.0994389	5.89471
1	child16	16	1	-2	-1	1.63522	0.642143	5.89471
1	child16	17	0	-1	1	-1.21508	0.356226	5.89471
1	child16	18	2	-1	1	0.0535669	1.74641	5.89471
1	child16	19	2	0	2	-0.34103	0.784678	5.89471
1	child16	20	1	1	-1	0.55448	-1.42489	5.89471
1	child16	21	1	2	1	0.53885	1.01	5.89471
1	child16	22	1	-1	0	0.0845088	-0.752644	5.89471
1	child16	23	0	-1	0	-1.50088	0.242033	5.89471
1	child16	24	2	0	-2	0.0102974	-2.20146	5.89471
1	child16	25	2	0	0	1.56775	-0.270816	5.89471
1	child16	26	1	0	-2	0.317391	-1.20077	5.89471
1	child16	27	0	-2	-1	-1.57603	-0.0434555	5.89471
1	child16	28	2	1	-1	1.52445	0.173718	5.89471
1	child16	29	2	2	1	1.40146	-0.506707	5.89471
1	child16	30	0	0	2	-0.927626	0.547778	5.89471
1	child16	31	1	0	0	-0.505294	-1.55126	5.89471
1	child16	32	2	-2	-1	-1.51179	-0.600801	5.89471
1	child17	1	2	0	0	-0.0307435	-0.0447772	7.38687
1	child17	2	2	0	2	0.373045	2.43595	7.38687
1	child17	3	2	2	0	2.40825	0.253889	7.38687
1	child17	4	2	-2	0	-0.308641	-2.43414	7.38687
1	child17	5	2	0	-2	0.408304	-1.87757	7.38687
1	child17	6	2	2	1	-1.59384	-1.91619	7.38687
1	child17	7	1	-2	-1	1.72611	1.92558	7.38687
1	child17	8	2	0	2	-1.61158	0.200153	7.38687
1	child17	9	2	-2	-1	-0.101354	-1.62612	7.38687
1	child17	10	2	-1	0	1.74996	-0.413391	7.38687
1	child17	11	1	1	-1	0.0919695	-1.29097	7.38687
1	child17	12	2	0	0	0.154884	-0.244008	7.38687
1	child17	13	1	-1	0	1.30387	0.605912	7.38687
1	child17	14	0	-1	0	-1.36591	-0.216373	7.38687
1	child17	15	2	-1	1	-1.49478	1.20192	7.38687
1	child17	16	1	0	-2	0.152068	-1.49776	7.38687
1	child17	17	1	1	0	-0.298896	0.0965166	7.38687
1	child17	18	1	-1	1	0.218571	1.29659	7.38687
1	child17	19	0	-1	1	1.80491	1.24686	7.38687
1	child17	20	0	2	1	1.71708	-1.20195	7.38687
1	child17	21	0	1	0	1.64301	-1.08554	7.38687
1	child17	22	2	0	-2	0.0845447	-1.63847	7.38687
1	child17	23	0	0	-2	0.178135	-1.68833	7.38687
1	child17	24	2	1	0	-1.1141	-0.306758	7.38687
1	child17	25	1	0	0	0.133586	-0.0312308	7.38687
1	child17	26	1	2	1	0.133586	-0.0312308	7.38687
1	child17	27	0	-2	-1	-1.05697	0.0432776	7.38687
1	child17	28	2	1	-1	0.0214894	0.194778	7.38687
1	child17	29	0	0	2	-1.14913	1.41765	7.38687
1	child17	30	0	0	0	0.230608	-0.581154	7.38687
1	child17	31	0	1	-1	0.450042	-0.23546	7.38687
1	child17	32	1	0	2	0.318949	1.60365	7.38687
1	child18	1	2	0	0	0.465054	0.319389	6.45598
1	child18	2	2	0	2	0.476654	-1.69267	6.45598
1	child18	3	2	2	0	1.05048	-2.5	6.45598
1	child18	4	2	-2	0	0.68879	1.9316	6.45598
1	child18	5	2	0	-2	1.01711	2.38488	6.45598
1	child18	6	0	1	0	0.576112	-0.545913	6.45598
1	child18	7	1	2	1	0.0590009	1.66209	6.45598
1	child18	8	1	1	0	-0.321656	0.235017	6.45598
1	child18	9	1	0	-2	-1.02124	-2.11837	6.45598
1	child18	10	2	-1	0	1.33374	0.107623	6.45598
1	child18	11	2	2	1	1.72413	0.0519864	6.45598
1	child18	12	1	-1	0	0.20237	0.614816	6.45598
1	child18	13	0	-1	0	-0.975514	0.841875	6.45598
1	child18	14	2	0	-2	-0.146292	-1.68746	6.45598
1	child18	15	1	-2	-1	1.21224	-1.72841	6.45598
1	child18	16	2	-1	1	-0.260674	-0.0216928	6.45598
1	child18	17	1	1	-1	-0.330355	-0.2928	6.45598
1	child18	18	0	0	0	-0.0785558	-0.129977	6.45598
1	child18	19	0	0	2	-1.36337	-1.51596	6.45598
1	child18	20	2	0	0	0.0723554	-0.300023	6.45598
1	child18	21	1	0	0	-0.0484759	-0.595856	6.45598
1	child18	22	1	0	2	0.0873607	1.46513	6.45598
1	child18	23	2	1	-1	-0.210513	-0.908885	6.45598
1	child18	24	1	-1	1	0.372313	1.42269	6.45598
1	child18	25	0	1	-1	-1.05865	0.968418	6.45598
1	child18	26	0	2	1	2.01818	1.12667	6.45598
1	child18	27	0	-1	1	-1.58379	-0.305602	6.45598
1	child18	28	2	-2	-1	-1.7484	-0.653569	6.45598
1	child18	29	0	0	-2	-1.3329	-0.0908732	6.45598
1	child18	30	2	1	0	-1.3329	-0.0908732	6.45598
1	child18	31	0	-2	-1	-1.3329	-0.0908732	6.45598
1	child18	32	2	0	2	-0.0648603	1.83202	6.45598
1	child19	1	2	0	0	-0.0777048	-0.192405	6.25338
1	child19	2	2	0	2	0.255472	-1.72672	6.25338
1	child19	3	2	2	0	1.49165	-1.40609	6.25338
1	child19	4	2	-2	0	-2.12578	-0.151302	6.25338
1	child19	5	2	0	-2	0.191239	-1.91683	6.25338
1	child19	6	0	0	0	0.20886	0.420683	6.25338
1	child19	7	0	-1	1	-2.26112	-0.0662347	6.25338
1	child19	8	1	0	2	-0.179329	-2.04479	6.25338
1	child19	9	2	1	0	-0.665581	1.44928	6.25338
1	child19	10	2	-2	-1	0.446856	-0.404783	6.25338
1	child19	11	1	0	0	-0.0169554	0.402992	6.25338
1	child19	12	0	0	-2	1.10412	1.61972	6.25338
1	child19	13	2	0	2	0.350395	0.172601	6.25338
1	child19	14	1	-1	0	0.355418	0.305326	6.25338
1	child19	15	2	1	-1	-1.7631	0.0292667	6.25338
1	child19	16	2	-1	1	-0.46047	1.4728	6.25338
1	child19	17	0	1	0	1.14942	0.442075	6.25338
1	child19	18	0	2	1	2.38757	-1.38555	6.25338
1	child19	19	1	0	-2	0.472857	-1.39762	6.25338
1	child19	20	2	2	1	1.66306	-0.568819	6.25338
1	child19	21	0	1	-1	1.50539	-0.385953	6.25338
1	child19	22	2	-1	0	-0.83056	-0.199957	6.25338
1	child19	23	1	-1	1	0.0762541	0.43835	6.25338
1	child19	24	1	1	0	0.15362	-0.418486	6.25338
1	child19	25	2	0	0	0.011279	0.24247	6.25338
1	child19	26	1	-2	-1	1.0214	-0.182237	6.25338
1	child19	27	1	1	-1	0.117074	-1.18054	6.25338
1	child19	28	0	-2	-1	-1.65554	-0.0564159	6.25338
1	child19	29	2	0	-2	-0.0847498	-1.67778	6.25338
1	child19	30	0	0	2	-0.864707	1.29747	6.25338
1	child19	31	0	-1	0	-0.896063	-0.304887	6.25338
1	child19	32	1	2	1	1.34991	1.54241	6.25338
1	child20	1	2	0	0	0.614656	-0.411303	6.25338
1	child20	2	2	0	2	-0.722364	1.72322	6.25338
1	child20	3	2	2	0	-0.224048	-1.96581	6.25338
1	child20	4	2	-2	0	-2.36011	0.20246	6.25338
1	child20	5	2	0	-2	-0.654189	-0.903422	6.25338
1	child20	6	1	0	2	-0.37095	1.75235	6.25338
1	child20	7	1	-1	0	-0.511405	0.823191	6.25338
1	child20	8	0	0	0	0.525376	0.839218	6.25338
1	child20	9	0	1	-1	1.11549	-0.199024	6.25338
1	child20	10	2	0	0	-0.159844	-1.94203	6.25338
1	child20	11	1	-1	1	1.22365	0.668631	6.25338
1	child20	12	2	1	0	0.00628167	0.172468	6.25338
1	child20	13	0	2	1	1.59228	-0.611475	6.25338
1	child20	14	1	1	0	0.517685	-0.735756	6.25338
1	child20	15	2	-1	0	-0.850659	0.854684	6.25338
1	child20	16	1	0	0	0.251334	-0.596277	6.25338
1	child20	17	1	-2	-1	2.41662	-1.44545	6.25338
1	child20	18	2	0	2	-0.328517	2.013	6.25338
1	child20	19	1	0	-2	0.789158	-1.61839	6.25338
1	child20	20	0	-2	-1	-2.32728	-0.369678	6.25338
1	child20	21	0	0	-2	1.34191	0.140493	6.25338
1	child20	22	2	-2	-1	-2.42362	-1.00291	6.25338
1	child20	23	0	1	0	0.400916	-0.539214	6.25338
1	child20	24	1	2	1	-1.96149	2.02398	6.25338
1	child20	25	2	-1	1	0.600284	0.702739	6.25338
1	child20	26	2	1	-1	1.79332	1.06092	6.25338
1	child20	27	2	0	-2	1.17383	-0.717552	6.25338
1	child20	28	0	-1	0	0.491779	-0.299751	6.25338
1	child20	29	1	1	-1	-2.06897	2.04736	6.25338
1	child20	30	0	-1	1	0.844959	1.15482	6.25338
1	child20	31	0	0	2	-0.866682	-0.255331	6.25338
1	child20	32	2	2	1	1.4109	-0.72683	6.25338
2	1	1	2	0	0	-0.212576	0.387883
2	1	2	2	0	2	-0.0155975	2.13787
2	1	3	2	2	0	2.00808	-0.00454603
2	1	4	2	-2	0	-2.01946	-0.0949377
2	1	5	2	0	-2	-0.0187831	-2.01475
2	1	6	1	1	0	0.731413	-0.240853
2	1	7	0	-2	-2	-2.22402	-1.58887
2	1	8	1	1	-1	0.920733	-0.935841
2	1	9	2	0	0	-0.116919	-0.0618901
2	1	10	2	-1	-1	-0.836862	-0.842039
2	1	11	2	1	0	0.93019	0.0552636
2	1	12	1	1	1	1.20195	1.07712
2	1	13	0	1	0	1.34131	0.0524503
2	1	14	1	-1	1	-0.700853	1.06413
2	1	15	1	2	2	1.25192	1.81508
2	1	16	0	-1	1	-0.877069	0.731301
2	1	17	2	2	0	1.54757	-0.00556952
2	1	18	1	0	2	0.170585	1.8478
2	1	19	2	1	2	1.11809	2.04464
2	1	20	2	2	2	1.42801	1.47111
2	1	21	1	-1	2	-1.24596	2.20299
2	1	22	0	0	2	0.43728	2.5
2	1	23	1	2	-2	1.53241	-1.5916
2	1	24	0	1	2	1.57349	2.14622
2	1	25	1	-1	0	-1.33951	0.239361
2	1	26	2	2	1	1.93048	1.09628
2	1	27	2	-2	2	-1.63266	1.52615
2	1	28	1	2	1	1.62613	1.51617
2	1	29	2	-2	0	-1.9302	-0.0470405
2	1	30	0	-2	1	-1.6903	1.12386
2	1	31	0	1	1	1.32133	0.798896
2	1	32	0	2	2	1.5952	1.60806
2	1	33	2	-2	1	-1.93349	1.19764
2	1	34	0	-1	0	-1.39697	0.0268818
2	1	35	2	-1	1	-1.26028	1.19009
2	1	36	2	1	1	1.42302	1.4112
2	1	37	1	-2	-1	-1.53632	-0.699975
2	1	38	2	1	-2	1.05116	-2.06887
2	1	39	0	2	-1	1.80557	-1.04482
2	1	40	2	0	-2	-0.0524659	-1.81981
2	1	41	2	0	2	0.0983567	1.93556
2	1	42	1	0	-1	-0.00301073	-1.67416
2	1	43	2	-2	-1	-1.94726	-1.27875
2	1	44	0	-2	0	-1.75297	-0.0499964
2	1	45	2	2	-2	1.86674	-1.76152
2	1	46	0	0	-2	0.0240213	-2.5
2	1	47	2	1	-1	1.47175	-1.24652
2	1	48	2	-2	-2	-1.49079	-1.72294
2	1	49	0	2	-2	1.57721	-1.94347
2	1	50	1	2	-1	1.83947	-1.43978
2	1	51	2	0	1	-0.0682667	1.36104
2	1	52	1	-2	2	-1.72247	1.56101
2	1	53	0	1	-1	1.78787	1.36125
2	1	54	1	0	0	-0.0502101	0.0451853
2	1	55	2	2	-1	2.07136	-1.22116
2	1	56	2	-1	-2	-1.34478	-2.20354
2	1	57	2	0	-1	0.088274	-0.844443
2	1	58	1	-2	-2	-1.69938	-1.56883
2	1	59	0	-2	-1	-1.98522	-0.899464
2	1	60	1	-2	1	-1.79006	1.11759
2	1	61	0	-1	2	-1.11183	1.09634
2	1	62	1	-1	-2	-0.982137	-2.26376
2	1	63	0	2	0	1.9719	0.0193237
2	1	64	0	-2	2	-1.98824	1.37453
2	1	65	0	1	-2	1.01245	1.64627
2	1	66	1	1	-2	0.98928	-2.16131
2	1	67	0	0	-1	-1.17662	-1.19707
2	1	68	0	2	1	2.25345	1.05171
2	1	69	1	1	2	0.954959	2.18963
2	1	70	2	-1	0	-0.893326	-0.385033
2	1	71	1	2	0	2.02743	0.119314
2	1	72	2	-1	2	-0.932693	2.25193
2	1	73	0	-1	-2	-1.38006	-1.71808
2	1	74	1	-2	0	-1.86935	0.125733
2	1	75	0	0	1	0.0699634	0.976434
2	1	76	0	-1	-1	-0.884117	-0.789941
2	1	77	1	0	-2	0.192771	-1.84802
2	1	78	0	0	0	-0.0238118	0.0405316
2	1	79	1	-1	-1	-0.565639	-0.6737
2	1	80	1	0	1	0.746617	1.0542
2	2	1	2	0	0	0	0
2	2	2	2	0	2	0.228416	2.0962
2	2	3	2	2	0	2.21088	-0.0586304
2	2	4	2	-2	0	-1.8748	-0.172967
2	2	5	2	0	-2	0.200714	-1.91732
2	2	6	1	-1	-2	0.908091	-2.45226
2	2	7	0	2	-1	2.18409	-1.11092
2	2	8	1	-1	2	-1.3685	2.09487
2	2	9	0	-1	1	-1.5977	1.05935
2	2	10	1	1	-1	1.15071	-1.32762
2	2	11	0	-2	-1	-1.20869	-1.1986
2	2	12	2	0	-1	0.198149	-0.842037
2	2	13	1	2	2	1.83068	2.5
2	2	14	1	-1	1	1.83068	2.5
2	2	15	1	-1	0	1.34511	-0.957859
2	2	16	1	0	1	-0.234965	0.893256
2	2	17	1	1	1	0.319158	0.884988
2	2	18	0	-2	1	-1.47933	0.727023
2	2	19	0	1	1	1.83788	0.457311
2	2	20	2	2	-1	1.56814	-0.840007
2	2	21	2	0	0	-0.0882067	-0.0326013
2	2	22	1	1	2	1.3101	2.01812
2	2	23	1	1	0	1.21788	-0.089736
2	2	24	0	-1	2	-1.23129	2.24425
2	2	25	1	0	2	0.0283448	2.07449
2	2	26	0	-2	-2	-2.5	-1.84788
2	2	27	1	-1	-1	-1.56042	-1.07728
2	2	28	1	-2	2	-0.85629	1.37322
2	2	29	1	2	-1	2.5	-0.746767
2	2	30	2	-2	-1	-2.5	-1.40521
2	2	31	2	-2	1	-2.19184	1.20307
2	2	32	2	2	0	2.07704	0.00593674
2	2	33	2	1	-1	1.2128	-1.12195
2	2	34	0	0	2	-0.0739084	1.35099
2	2	35	0	0	0	-0.170713	-0.113884
2	2	36	0	0	-2	-0.0831344	-1.76845
2	2	37	0	1	-1	1.31555	-1.27839
2	2	38	0	-2	2	-2.20376	1.92104
2	2	39	2	0	1	-0.0895655	1.27263
2	2	40	2	-1	1	-0.60133	1.15658
2	2	41	0	2	1	1.67413	1.16757
2	2	42	2	2	1	2.5	1.01323
2	2	43	2	1	0	2.08021	0.728463
2	2	44	0	2	-2	1.6694	2.5
2	2	45	1	1	-2	1.25252	-2.5
2	2	46	0	1	2	1.86416	2.27359
2	2	47	0	-1	-1	-1.3758	-1.25648
2	2	48	0	2	2	1.33904	1.5619
2	2	49	0	-2	0	-2.10647	-0.0810597
2	2	50	2	1	2	1.13916	1.90074
2	2	51	2	1	-2	0.926606	-2.41277
2	2	52	1	0	0	0.147961	-0.0875741
2	2	53	2	-2	0	-2.28873	-0.135188
2	2	54	1	-2	1	2.48939	1.56307
2	2	55	1	2	-2	2.5	-2.01243
2	2	56	0	1	-2	1.30361	-2.09456
2	2	57	1	0	-2	0.177458	-1.73248
2	2	58	1	0	-1	0.0997431	-1.14903
2	2	59	1	-2	0	-2.01642	0.105633
2	2	60	2	-1	-2	-1.23402	-2.00081
2	2	61	2	-1	-1	-1.02299	-0.913253
2	2	62	2	0	2	-0.174321	2.02829
2	2	63	0	-1	-2	-0.97129	-1.69349
2	2	64	1	2	0	2.34217	-0.0421893
2	2	65	0	0	1	0.119351	1.26989
2	2	66	2	-1	0	-0.868897	-0.210404
2	2	67	1	-2	-2	-2.25958	-2.5
2	2	68	0	2	0	2.31172	0.0559694
2	2	69	2	2	2	1.74409	1.81258
2	2	70	2	-2	-2	-1.63673	-1.76389
2	2	71	2	-1	2	-1.7256	2.31272
2	2	72	1	-2	-1	-2.42498	-1.66478
2	2	73	0	-1	0	-1.3913	-0.0848615
2	2	74	2	-2	2	-1.75186	1.86389
2	2	75	0	1	0	0.756777	-0.147534
2	2	76	2	1	1	0.934294	0.937616
2	2	77	2	2	-2	2.22559	-1.6866
2	2	78	0	0	-1	0.0282979	-1.7144
2	2	79	1	2	1	1.6019	1.47246
2	2	80	2	0	-2	0.0119002	-2.30713
2	3	1	2	0	0	-0.105111	0.161889
2	3	2	2	0	2	0.11155	1.99385
2	3	3	2	2	0	2.15993	-0.122137
2	3	4	2	-2	0	-2.14156	0.0797867
2	3	5	2	0	-2	-0.0832776	-2.14044
2	3	6	0	2	-1	2.11784	-1.18603
2	3	7	0	1	0	1.05049	-0.0120004
2	3	8	2	1	-1	1.34085	-1.28168
2	3	9	0	-2	0	-1.9404	0.0651622
2	3	10	0	1	-2	1.65394	-1.53153
2	3	11	0	-1	0	-0.958196	0.270725
2	3	12	1	-1	-1	-1.6319	-1.50597
2	3	13	0	-1	-2	-1.01506	-1.38745
2	3	14	2	-2	2	-1.92129	1.99209
2	3	15	0	0	1	0.0069417	1.08685
2	3	16	0	2	0	2.03607	-0.0514415
2	3	17	2	0	-2	-0.0625288	-1.95612
2	3	18	2	0	0	0.218332	0.204678
2	3	19	1	-2	0	-2.31166	0.040551
2	3	20	1	2	2	1.22568	2.11571
2	3	21	1	0	-2	-0.139694	-1.98535
2	3	22	1	-2	2	-2.11873	2.12248
2	3	23	1	1	1	1.2596	0.701973
2	3	24	2	-2	0	-2.07236	0.0643541
2	3	25	0	2	2	2.11962	1.74933
2	3	26	1	-2	1	-2.26994	0.326983
2	3	27	2	0	2	0.040882	1.73235
2	3	28	2	-1	1	-1.16159	1.2104
2	3	29	1	0	-1	0.18515	-1.06346
2	3	30	0	-2	2	-1.97103	1.60806
2	3	31	2	2	1	2.3628	1.18291
2	3	32	1	-1	2	-1.26948	2.30801
2	3	33	1	-1	1	-1.25944	0.905042
2	3	34	2	1	1	1.25742	1.00547
2	3	35	0	2	1	2.14912	1.20169
2	3	36	1	0	2	0.123483	1.95193
2	3	37	1	2	-2	1.09486	-2.07936
2	3	38	1	1	0	1.44337	0.759086
2	3	39	2	1	0	0.825757	0.0337247
2	3	40	1	2	-1	2.1192	-1.23599
2	3	41	2	-2	1	-2.00353	1.35424
2	3	42	0	1	-1	0.968589	-1.40959
2	3	43	2	1	-2	1.41483	-1.95836
2	3	44	2	2	-2	2.12042	-1.81655
2	3	45	1	-2	-1	-1.88909	-1.46856
2	3	46	2	-1	-1	-1.04954	-1.04296
2	3	47	1	1	2	1.31113	2.07749
2	3	48	0	1	1	1.36174	-1.1391
2	3	49	2	-2	-1	-1.91745	-1.3385
2	3	50	0	-1	1	-1.10741	1.4705
2	3	51	1	0	1	-0.0525666	1.01719
2	3	52	0	-2	-1	-1.85695	-1.27911
2	3	53	1	2	1	1.6096	1.58274
2	3	54	2	2	2	1.91747	1.84204
2	3	55	0	0	0	0.0882128	-0.0175309
2	3	56	0	-2	-2	-2.05883	-2.39817
2	3	57	2	-1	-2	-1.62737	-2.12404
2	3	58	1	-1	0	-1.13349	-0.00242297
2	3	59	2	2	-1	2.26801	-1.25852
2	3	60	0	0	-2	-0.0297174	-2.30362
2	3	61	0	2	-2	2.5	-1.83787
2	3	62	1	0	0	0.0130116	0.0320655
2	3	63	1	-1	-2	-1.42204	-1.64371
2	3	64	0	1	2	1.63514	2.05463
2	3	65	2	-2	-2	-2.05796	-1.97288
2	3	66	2	0	1	0.000903196	1.10527
2	3	67	1	2	0	2.20945	0.194009
2	3	68	2	2	0	2.10868	-0.0936521
2	3	69	2	-1	0	-1.29349	0.0593971
2	3	70	0	0	-1	-0.0266068	-1.04439
2	3	71	2	1	2	1.21186	2.31663
2	3	72	2	0	-1	-0.104741	-1.62114
2	3	73	0	-1	-1	-1.1613	-1.20208
2	3	74	2	-1	2	-1.31237	2.13675
2	3	75	1	1	-1	1.30129	-1.96302
2	3	76	1	1	-2	1.07339	-2.19501
2	3	77	0	-1	2	-2.14748	1.6403
2	3	78	0	-2	1	-2.01587	1.18455
2	3	79	1	-2	-2	-2.24183	-1.98534
2	3	80	0	0	2	0.121726	2.49994
2	4	1	2	0	0	0.0964355	0.0158927
2	4	2	2	0	2	0.0754934	2.04521
2	4	3	2	2	0	2.13643	-0.145076
2	4	4	2	-2	0	-2.19017	-0.0556625
2	4	5	2	0	-2	0.141778	-2.25359
2	4	6	2	1	2	1.07027	2.24278
2	4	7	1	-1	1	-1.23094	0.424526
2	4	8	0	-1	-1	-1.66561	-1.1538
2	4	9	2	-2	-1	-1.08464	-1.0951
2	4	10	0	0	1	0.26877	0.559045
2	4	11	1	-2	-2	-1.04235	-2.21941
2	4	12	2	-2	0	-2.0935	0.086524
2	4	13	0	-2	2	-1.47391	1.97904
2	4	14	1	0	-1	0.0354104	-1.15637
2	4	15	2	2	-1	1.7626	-1.08783
2	4	16	2	-2	-2	-1.75385	-1.66842
2	4	17	0	1	2	1.60911	2.35667
2	4	18	1	0	0	0.191008	-0.437723
2	4	19	2	1	0	0.717546	1.30076
2	4	20	1	2	-1	2.14661	-0.764335
2	4	21	0	-2	-2	-1.59186	-2.34251
2	4	22	2	1	1	1.67508	1.62745
2	4	23	2	2	1	2.09291	0.860159
2	4	24	2	-1	2	-1.21295	1.88157
2	4	25	0	-1	1	-1.05698	0.862665
2	4	26	1	-1	-2	-1.02779	-1.81391
2	4	27	1	1	-1	1.2671	-1.16293
2	4	28	1	-1	2	-1.32468	2.09377
2	4	29	2	-1	0	-0.704324	-0.872694
2	4	30	0	-2	0	-1.98825	-0.362514
2	4	31	0	0	-1	0.257847	-0.449295
2	4	32	2	-2	1	-1.79892	0.625469
2	4	33	2	0	2	-0.123202	1.95162
2	4	34	1	-1	0	-0.998201	-0.554154
2	4	35	0	2	2	2.06398	1.59124
2	4	36	0	1	1	1.02245	0.87336
2	4	37	2	1	-1	1.41077	-0.862396
2	4	38	1	1	0	-0.904645	-0.32334
2	4	39	0	-1	2	-1.17307	1.76008
2	4	40	2	1	-2	1.18508	-2.18085
2	4	41	0	1	-2	1.56257	-1.7984
2	4	42	2	-2	2	-1.66628	1.05027
2	4	43	1	2	1	1.68981	1.18652
2	4	44	1	-2	-1	-1.55258	-1.52854
2	4	45	2	-1	1	-1.76362	1.8496
2	4	46	1	-2	0	-1.67815	-0.646443
2	4	47	0	2	0	2.13033	0.0485622
2	4	48	1	0	2	-0.118503	1.90962
2	4	49	0	-2	1	-2.20141	0.891115
2	4	50	1	-2	2	-1.77884	2.03712
2	4	51	0	-1	-2	-1.35789	-2.31072
2	4	52	2	-1	-2	-0.760839	-1.28389
2	4	53	0	1	0	1.26074	-0.294845
2	4	54	2	-1	-1	-1.39078	-1.28488
2	4	55	0	0	2	0.440323	-1.87655
2	4	56	2	2	-2	1.50053	-1.55894
2	4	57	1	2	-2	1.82346	-1.18429
2	4	58	1	2	2	2.44063	1.49384
2	4	59	0	2	-2	1.48769	-1.60724
2	4	60	1	-1	-1	-0.740325	-0.701612
2	4	61	0	1	-1	0.96815	-0.52576
2	4	62	0	-1	0	-1.11549	0.0173419
2	4	63	2	0	0	-0.288207	0.252575
2	4	64	2	0	-1	-0.129535	-1.27295
2	4	65	1	1	2	1.15494	1.98022
2	4	66	1	1	1	0.693109	0.933663
2	4	67	1	1	-2	0.915576	-1.2406
2	4	68	0	0	-2	-0.0760911	-2.5
2	4	69	2	0	1	0.251452	1.25633
2	4	70	0	2	-1	1.95882	-0.830686
2	4	71	2	2	0	2.17074	0.0643452
2	4	72	2	0	-2	0.0226464	-2.19033
2	4	73	1	0	-2	0.0725317	-2.22987
2	4	74	0	2	1	2.21157	1.18043
2	4	75	2	2	2	1.90917	1.41198
2	4	76	1	-2	1	-1.96456	0.943044
2	4	77	1	0	1	-0.273599	0.773217
2	4	78	1	2	0	-2.5	-0.228328
2	4	79	0	0	0	0.208217	0.0552621
2	4	80	0	-2	-1	-1.90946	-1.01572
2	5	1	2	0	0	0.113251	-0.0178692
2	5	2	2	0	2	-1.93546	-0.151387
2	5	3	2	2	0	2.12795	-0.0473801
2	5	4	2	-2	0	-2.10461	0.083303
2	5	5	2	0	-2	-0.245628	-2.20004
2	5	6	2	1	1	1.14269	1.22798
2	5	7	0	-2	-2	-1.33412	-0.681941
2	5	8	0	-2	1	-1.86999	0.899785
2	5	9	0	0	0	0.294888	0.160972
2	5	10	1	-1	-1	-0.983689	-1.02739
2	5	11	2	1	0	0.933326	0.0222734
2	5	12	1	0	1	0.0458636	0.552976
2	5	13	2	-1	1	-1.05296	0.982434
2	5	14	0	1	0	1.38524	-0.10276
2	5	15	0	1	-2	0.872075	2.25348
2	5	16	2	-1	2	-1.11123	1.9717
2	5	17	0	-1	0	-1.07996	0.0194194
2	5	18	0	0	2	-0.0553163	2.04334
2	5	19	1	2	2	1.82187	1.78377
2	5	20	2	0	-2	0.0274202	-1.81254
2	5	21	0	-2	0	-1.84857	0.0945443
2	5	22	0	2	1	1.83169	0.810662
2	5	23	0	0	-2	0.190712	-1.50593
2	5	24	2	2	0	2.05105	-0.0126673
2	5	25	1	0	-2	0.13134	-1.87977
2	5	26	2	2	-2	1.78213	-1.67726
2	5	27	2	2	2	1.86327	1.8089
2	5	28	2	-2	-1	-2.05847	-0.912679
2	5	29	1	-1	2	-0.978253	2.10572
2	5	30	2	1	2	1.16356	2.25116
2	5	31	0	1	-1	1.2542	-0.709243
2	5	32	0	-1	-2	-1.58522	-1.44825
2	5	33	2	0	0	0.0229164	0.105282
2	5	34	2	1	-1	0.83242	-0.835651
2	5	35	2	2	1	2.23694	0.933367
2	5	36	2	-1	-1	-1.29553	-1.101
2	5	37	0	2	2	2.25099	1.55798
2	5	38	0	0	-1	-0.179304	-1.15154
2	5	39	1	1	-1	0.819992	-0.7969
2	5	40	2	1	-2	0.937737	-1.7557
2	5	41	1	2	-1	1.6426	-1.95817
2	5	42	0	-1	-1	-1.67584	-0.823138
2	5	43	2	-2	0	-1.52383	-0.263274
2	5	44	0	1	2	1.31998	1.25238
2	5	45	0	2	0	1.59576	0.0528421
2	5	46	2	-1	0	-1.07911	-0.0235458
2	5	47	1	-2	1	-1.79231	1.36942
2	5	48	0	1	1	0.952915	1.14439
2	5	49	1	1	-2	1.13146	-2.20247
2	5	50	0	2	-2	1.99195	-2.09492
2	5	51	2	0	2	0.142781	1.87287
2	5	52	2	2	-1	1.96751	-1.30345
2	5	53	1	0	-1	-0.0400421	-1.14005
2	5	54	0	2	-1	1.88271	-0.945134
2	5	55	0	-2	2	-2.01322	1.69818
2	5	56	0	0	1	0.0326425	0.762042
2	5	57	1	1	1	0.931816	0.437751
2	5	58	1	-1	-2	-0.877962	-1.4686
2	5	59	2	-2	1	-2.02443	1.16674
2	5	60	1	0	0	0.0205236	-0.0433617
2	5	61	0	-1	1	-1.27795	0.73931
2	5	62	1	2	1	1.58513	1.80196
2	5	63	1	-2	2	-1.58027	1.97496
2	5	64	1	2	-2	1.65535	-1.93891
2	5	65	2	0	-1	-0.134898	-1.23583
2	5	66	1	-1	1	-0.583885	1.08521
2	5	67	1	1	2	0.899102	1.75196
2	5	68	1	0	2	0.166333	2.04279
2	5	69	2	-2	2	-2.00247	1.77117
2	5	70	0	-2	-1	-1.77238	-0.984151
2	5	71	2	0	1	-0.0472998	0.778098
2	5	72	1	-2	-1	-2.04432	-1.53959
2	5	73	0	-1	2	-1.42606	2.1237
2	5	74	2	-2	-2	-2.07848	-2.06943
2	5	75	1	2	0	1.11749	0.0595571
2	5	76	2	-1	-2	-1.06533	-2.3129
2	5	77	1	1	0	0.558967	0.0173284
2	5	78	1	-2	-2	-1.61817	-2.19198
2	5	79	1	-2	0	-2.43468	-0.129156
2	5	80	1	-1	0	-0.550809	0.118088
[truncated: 560 more rows]
